# Supplementary material for: 2-Amino-5-chloro­pyrimidin-1-ium hydrogen maleate
Source: Acta Crystallogr Sect E Struct Rep Online. 2011 Dec 14;68(Pt 1):o108. doi: 10.1107/S1600536811051646 (PMC3254455; doi:10.1107/S1600536811051646)
Supplement: Supplementary file 2 [file e-68-0o108-Isup2.hkl]

#
# h,k,l, Fc-squared, Fo-squared, sigma(Fo-squared) and status flag
#
data_I
_shelx_title ' mo_raj9_0m in P2(1)/c (RT)'
_shelx_refln_list_code          4
_shelx_F_calc_maximum      159.29
_exptl_crystal_F_000       504.00
_reflns_d_resolution_high  0.6766
 
loop_
 _symmetry_equiv_pos_as_xyz
 'x, y, z'
 '-x, y+1/2, -z+1/2'
 '-x, -y, -z'
 'x, -y-1/2, z-1/2'
 
_cell_length_a     9.3974
_cell_length_b     5.5167
_cell_length_c    20.0654
_cell_angle_alpha  90.000
_cell_angle_beta   95.264
_cell_angle_gamma  90.000
 
_shelx_F_squared_multiplier     1.000
 
loop_
 _refln_index_h
 _refln_index_k
 _refln_index_l
 _refln_F_squared_calc
 _refln_F_squared_meas
 _refln_F_squared_sigma
 _refln_observed_status
   1   0   0      773.35      745.31     12.68 o
   2   0   0     6071.76     5823.48    103.02 o
   3   0   0     2351.84     2027.91     27.66 o
   4   0   0      467.19      455.10      8.61 o
   5   0   0     1243.36     1315.91     23.07 o
   6   0   0      777.72      772.08     14.42 o
   7   0   0       44.19       54.59      2.37 o
   8   0   0      479.84      428.88     20.67 o
   9   0   0       20.10       18.76      1.85 o
  10   0   0       71.92       77.26      4.55 o
  11   0   0        3.94        5.34      1.34 o
  12   0   0      112.75      109.31      4.28 o
  13   0   0        0.74        1.79      1.35 o
   1   1   0       24.53       18.27      1.83 o
   2   1   0       10.75       11.44      0.58 o
   3   1   0     1146.21     1095.61     11.92 o
   4   1   0        0.22        4.29      0.41 o
   5   1   0      665.78      693.21     11.08 o
   6   1   0      588.65      616.22      7.29 o
   7   1   0        4.72        5.28      0.69 o
   8   1   0       71.74       69.70      2.04 o
   9   1   0       32.96       31.30      1.34 o
  10   1   0       49.57       58.64      1.94 o
  11   1   0        1.73        2.50      0.78 o
  12   1   0        0.97       -0.51      0.97 o
  13   1   0       19.17       22.88      2.59 o
   0   2   0       15.92        6.99      1.16 o
   1   2   0      367.62      314.79      8.49 o
   2   2   0      687.17      705.07     10.27 o
   3   2   0       23.88       26.41      1.25 o
   4   2   0        4.00        2.21      0.44 o
   5   2   0      283.46      269.10      7.49 o
   6   2   0      135.23      130.01      3.70 o
   7   2   0      224.65      214.22      3.21 o
   8   2   0       23.40       20.43      2.46 o
   9   2   0       24.59       22.86      1.57 o
  10   2   0        4.40        2.83      0.95 o
  11   2   0       74.91       83.07      2.87 o
  12   2   0        0.41       -0.93      1.17 o
  13   2   0        0.04        1.57      1.83 o
   1   3   0      319.24      370.03      7.98 o
   2   3   0     1907.05     2112.13     22.68 o
   3   3   0      517.61      527.78      5.41 o
   4   3   0      165.59      157.74      2.47 o
   5   3   0      512.40      541.53      6.75 o
   6   3   0      174.89      162.11      3.01 o
   7   3   0      244.53      245.49      3.85 o
   8   3   0        0.66        0.15      0.72 o
   9   3   0       13.00       14.51      1.39 o
  10   3   0      171.70      169.01      7.69 o
  11   3   0       45.88       47.17      2.56 o
  12   3   0       10.45       10.64      1.74 o
   0   4   0      641.66      634.99     12.88 o
   1   4   0      284.52      278.13      5.69 o
   2   4   0      238.43      235.93      4.96 o
   3   4   0       26.61       27.77      1.72 o
   4   4   0      175.52      161.35      2.84 o
   5   4   0      156.01      161.81      2.72 o
   6   4   0        2.81        2.20      0.64 o
   7   4   0       32.81       36.12      1.69 o
   8   4   0       51.68       48.09      1.94 o
   9   4   0        2.37        0.42      0.87 o
  10   4   0       21.57       19.24      2.64 o
  11   4   0        1.86        2.48      1.48 o
  12   4   0        0.62       -1.76      1.76 o
   1   5   0       69.62       66.22      2.25 o
   2   5   0      203.15      193.53      4.11 o
   3   5   0      200.06      211.98      4.38 o
   4   5   0      108.21      114.62      3.18 o
   5   5   0       16.04       15.57      0.83 o
   6   5   0       31.63       35.38      1.56 o
   7   5   0        2.97        1.93      0.73 o
   8   5   0       69.99       74.43      3.73 o
   9   5   0       19.18       22.39      1.79 o
  10   5   0        0.52        0.20      1.41 o
   0   6   0        2.19       -1.53      1.53 o
   1   6   0       35.54       41.91      2.28 o
   2   6   0       26.23       22.48      1.71 o
   3   6   0        0.33       -0.19      0.71 o
   4   6   0       10.81       10.34      1.17 o
   5   6   0        0.69        1.68      0.96 o
   6   6   0        0.09        1.19      0.96 o
   7   6   0        7.30        7.07      1.34 o
   8   6   0        0.55        0.87      1.24 o
   9   6   0       20.76       20.54      1.80 o
   1   7   0        9.64       10.34      1.44 o
   2   7   0        0.62        2.10      1.07 o
   3   7   0       12.25       19.60      2.62 o
   4   7   0       18.51       23.71      2.39 o
   5   7   0        0.13        1.36      0.98 o
   6   7   0        4.26        3.26      1.44 o
   7   7   0        0.02       -0.60      1.54 o
   0   8   0        2.18        8.22      3.13 o
   1   8   0       11.89        9.29      2.23 o
   2   8   0        1.71        2.78      2.58 o
 -13   1   1        1.54       -0.96      1.39 o
 -12   1   1        0.23       -0.59      0.77 o
 -11   1   1        2.30        1.29      0.75 o
 -10   1   1      102.24      107.15      2.70 o
  -9   1   1        3.78        3.71      0.69 o
  -8   1   1       91.00       93.52      2.29 o
  -7   1   1      134.87      142.99      2.83 o
  -6   1   1      407.79      408.28      4.67 o
  -5   1   1      195.92      190.18      2.21 o
  -4   1   1       37.06       32.92      1.05 o
  -3   1   1      101.74      105.06      1.29 o
  -2   1   1     4943.43     4945.66     44.13 o
  -1   1   1     4171.26     4199.58     49.86 o
   0   1   1     1092.47     1103.43     15.27 o
   1   1   1      793.16      834.81     11.64 o
   2   1   1      292.53      309.52      3.73 o
   3   1   1     1316.06     1369.38     14.76 o
   4   1   1     2346.42     2432.31     21.78 o
   5   1   1      773.00      775.99      7.40 o
   6   1   1       10.02       14.42      0.61 o
   7   1   1      185.97      191.89      3.07 o
   8   1   1        0.01        0.50      0.59 o
   9   1   1        3.27        2.16      0.90 o
  10   1   1        5.76        5.07      1.08 o
  11   1   1        4.74        5.32      1.02 o
  12   1   1        0.68        0.57      1.55 o
  13   1   1        8.58        9.71      1.95 o
 -13   2   1        0.16        0.52      1.91 o
 -12   2   1        9.62        9.32      1.71 o
 -11   2   1       64.65       71.12      2.65 o
 -10   2   1        1.05       -0.43      0.77 o
  -9   2   1       10.46       11.85      1.26 o
  -8   2   1       10.74       10.49      1.15 o
  -7   2   1        0.78        0.78      0.72 o
  -5   2   1      162.85      144.10      2.25 o
  -4   2   1      908.79      882.76      9.20 o
  -3   2   1     1502.36     1462.77     14.60 o
  -2   2   1       31.78       24.25      0.88 o
   0   2   1     6607.63     6557.80    109.66 o
   1   2   1     1898.92     1986.47     33.40 o
   2   2   1       85.24       44.77      2.28 o
   3   2   1      341.20      317.10      3.68 o
   4   2   1     1825.40     1892.36     18.78 o
   5   2   1        1.04        1.53      0.45 o
   6   2   1      289.99      282.98      3.78 o
   7   2   1       23.07       24.75      1.45 o
   8   2   1      103.47      105.09      3.86 o
   9   2   1      202.17      208.12      4.31 o
  10   2   1       26.40       28.00      1.81 o
  11   2   1       10.50       10.61      1.38 o
  12   2   1        7.04        5.89      1.70 o
  13   2   1        0.50       -1.63      1.63 o
 -12   3   1        0.30        0.08      1.19 o
 -11   3   1        1.02        0.76      1.02 o
 -10   3   1        3.65        3.92      1.08 o
  -9   3   1      235.64      240.91      4.38 o
  -8   3   1      165.63      164.21      3.32 o
  -7   3   1      191.73      197.07      3.57 o
  -6   3   1       34.50       36.00      1.55 o
  -5   3   1       56.21       49.33      1.29 o
  -4   3   1       14.63       16.51      0.86 o
  -3   3   1     1191.26     1285.09     12.97 o
  -2   3   1      578.95      518.15      6.94 o
  -1   3   1       74.60       53.78      1.76 o
   0   3   1       59.50       52.03      1.74 o
   1   3   1      255.84      276.22      6.35 o
   2   3   1      382.62      373.73      5.11 o
   3   3   1       38.27       44.53      1.01 o
   4   3   1     1039.77     1038.87     10.95 o
   5   3   1      121.25      105.19      1.93 o
   6   3   1      875.23      848.94      9.44 o
   7   3   1      120.00      117.57      2.71 o
   8   3   1       57.01       57.51      1.92 o
   9   3   1       42.47       42.72      2.18 o
  10   3   1        3.17        0.95      0.97 o
  11   3   1        0.74        1.02      1.01 o
  12   3   1       19.24       18.42      2.09 o
 -12   4   1       15.05       11.29      2.92 o
 -11   4   1        0.07       -0.53      1.29 o
 -10   4   1        0.43        1.39      1.08 o
  -9   4   1        0.07        0.96      0.90 o
  -8   4   1       34.68       37.00      1.81 o
  -7   4   1       72.55       69.97      2.05 o
  -6   4   1       59.76       57.92      1.99 o
  -5   4   1       31.40       28.36      1.28 o
  -4   4   1      421.69      412.96      5.60 o
  -3   4   1        3.78        4.09      1.14 o
  -2   4   1        5.56        7.47      1.01 o
  -1   4   1       29.52       33.69      1.75 o
   0   4   1        0.02       -0.50      0.50 o
   1   4   1      694.22      682.32     13.91 o
   2   4   1        3.76        4.21      0.75 o
   3   4   1       89.61       79.42      2.14 o
   4   4   1      231.90      239.01      3.43 o
   5   4   1      334.90      337.68      4.50 o
   6   4   1       23.62       24.60      1.34 o
   7   4   1        6.83        7.85      0.93 o
   8   4   1       14.65       15.09      1.41 o
   9   4   1       40.60       36.69      2.13 o
  10   4   1        0.00        0.47      1.28 o
  11   4   1        1.06        1.54      1.48 o
 -10   5   1        4.84        7.61      1.53 o
  -9   5   1        0.04        0.30      0.94 o
  -8   5   1       23.49       26.62      1.62 o
  -7   5   1        0.73        0.54      0.66 o
  -6   5   1       18.18       18.98      1.21 o
  -5   5   1      114.39      112.73      2.51 o
  -4   5   1        0.76        0.73      0.69 o
  -3   5   1      107.71      112.16      3.44 o
  -2   5   1       10.01       11.82      2.05 o
  -1   5   1       12.31       11.82      1.21 o
   0   5   1      190.45      197.66      4.15 o
   1   5   1       63.37       60.31      2.18 o
   2   5   1      838.01      840.56     12.03 o
   3   5   1       15.85       12.73      1.11 o
   4   5   1       98.96       99.41      2.51 o
   5   5   1        1.35        1.89      0.53 o
   6   5   1       10.57        8.62      0.93 o
   7   5   1        3.72        7.35      1.07 o
   8   5   1        1.16        0.44      1.15 o
   9   5   1        0.91        0.01      0.89 o
  10   5   1        3.09        2.50      1.77 o
  -9   6   1        0.22       -0.12      1.06 o
  -8   6   1        5.66        7.40      1.57 o
  -7   6   1        6.95        8.10      1.38 o
  -6   6   1       21.03       22.85      1.89 o
  -5   6   1        0.20        0.58      0.79 o
  -4   6   1       61.14       56.66      2.17 o
  -3   6   1      190.86      174.66      4.22 o
  -2   6   1       24.70       21.08      1.67 o
  -1   6   1       27.64       25.46      1.82 o
   0   6   1       19.97       20.12      1.75 o
   1   6   1       46.48       36.10      2.12 o
   2   6   1       40.10       39.91      2.62 o
   3   6   1        9.02        8.37      1.30 o
   4   6   1        7.80        6.69      1.03 o
   5   6   1       34.87       34.99      1.95 o
   6   6   1        1.93        1.29      0.93 o
   7   6   1        4.32        3.15      1.13 o
   8   6   1        0.19        0.36      0.79 o
   9   6   1        2.30        1.62      1.57 o
  -7   7   1        0.07       -0.95      1.89 o
  -6   7   1        6.78        6.49      1.59 o
  -5   7   1       15.25       12.55      1.46 o
  -4   7   1        0.42        0.25      0.89 o
  -3   7   1        4.68        5.54      1.15 o
  -2   7   1       58.83       59.63      3.97 o
  -1   7   1       29.50       29.66      2.16 o
   0   7   1        0.93        0.66      1.11 o
   1   7   1        4.33        5.32      1.24 o
   2   7   1       18.00       16.26      1.67 o
   3   7   1       49.80       57.00      3.89 o
   4   7   1        1.92        1.17      1.25 o
   5   7   1        6.60        5.72      1.17 o
   6   7   1       14.24       14.19      2.44 o
   7   7   1        4.28        1.62      2.45 o
  -2   8   1        0.08        2.93      2.63 o
  -1   8   1        1.40        1.06      1.60 o
   0   8   1        5.28        9.24      2.28 o
   1   8   1        0.04        1.75      1.78 o
   2   8   1        1.39        4.14      2.71 o
 -13   0   2        1.92        1.79      1.36 o
 -12   0   2       77.26       77.50      3.57 o
 -11   0   2       48.86       47.93      2.86 o
 -10   0   2        6.73        9.48      1.87 o
  -9   0   2      153.72      154.21      4.68 o
  -8   0   2       29.78       32.95      2.13 o
  -7   0   2      311.09      332.24      7.38 o
  -6   0   2      479.41      496.71      6.67 o
  -5   0   2     3297.66     3291.58     38.78 o
  -4   0   2      671.56      640.66      9.11 o
  -3   0   2    21864.29    21210.09    245.38 o
  -2   0   2      886.30      687.92      7.46 o
  -1   0   2      868.46      813.50     10.04 o
   0   0   2     1388.57     1330.01     18.24 o
   1   0   2     2683.36     2701.99     36.95 o
   2   0   2      884.70      786.75      9.40 o
   3   0   2    11526.59    11421.92    155.14 o
   4   0   2      476.85      563.36     10.41 o
   5   0   2      664.26      616.26     11.55 o
   6   0   2        0.08        2.63      0.92 o
   7   0   2       74.09       78.42      2.80 o
   8   0   2       30.48       21.98      1.81 o
   9   0   2      222.15      198.27      5.42 o
  10   0   2      119.86      103.97      5.43 o
  11   0   2       67.48       72.68      3.27 o
  12   0   2        2.88        4.24      1.41 o
  13   0   2        0.19       -0.02      1.26 o
 -13   1   2        0.18        2.45      1.48 o
 -12   1   2        0.01        0.24      0.74 o
 -11   1   2       26.88       24.51      1.50 o
 -10   1   2       14.81       11.09      1.11 o
  -9   1   2       67.63       64.74      1.99 o
  -8   1   2       29.14       30.27      1.42 o
  -7   1   2       62.01       50.52      1.76 o
  -6   1   2      125.37      110.67      1.54 o
  -5   1   2       49.82       52.57      1.34 o
  -4   1   2       94.54       74.29      1.01 o
  -3   1   2      478.63      452.63      4.73 o
  -2   1   2     2775.83     2765.61     24.48 o
  -1   1   2     2318.13     2393.51     28.02 o
   0   1   2      561.98      523.66      5.72 o
   1   1   2     5581.79     5565.52     49.58 o
   2   1   2     1191.86     1267.52     11.50 o
   3   1   2     1595.23     1575.59     16.97 o
   4   1   2        2.99        2.25      0.24 o
   5   1   2      489.45      491.17      4.90 o
   6   1   2      625.79      660.00      6.49 o
   7   1   2       40.47       39.28      1.53 o
   8   1   2      182.72      178.77      3.04 o
   9   1   2       28.57       28.91      1.52 o
  10   1   2       33.39       32.60      1.53 o
  11   1   2       15.20       13.71      1.06 o
  12   1   2       22.00       22.88      2.10 o
  13   1   2        5.78        4.33      1.71 o
 -13   2   2        0.22       -0.44      1.83 o
 -12   2   2        2.08        0.97      1.24 o
 -11   2   2       23.96       21.12      1.75 o
 -10   2   2       28.65       30.52      2.31 o
  -9   2   2        5.85        6.25      1.00 o
  -8   2   2      478.61      489.42      7.60 o
  -7   2   2      127.31      132.19      3.16 o
  -5   2   2      112.05      105.91      2.50 o
  -4   2   2       59.38       47.92      1.10 o
  -3   2   2      455.47      433.04      4.81 o
  -2   2   2        0.18        0.62      0.52 o
  -1   2   2      758.00      712.50     91.08 o
   1   2   2     1215.26     1224.21     20.93 o
   2   2   2      383.69      337.03     10.49 o
   3   2   2        0.03        0.80      0.29 o
   4   2   2     1257.44     1228.22     11.55 o
   5   2   2       51.19       46.48      1.03 o
   6   2   2      395.59      408.66      5.02 o
   7   2   2        2.96        2.77      0.64 o
   8   2   2      101.76       98.47      2.64 o
   9   2   2       84.65       81.91      2.56 o
  10   2   2       27.88       30.20      2.39 o
  11   2   2        2.53        2.64      1.23 o
  12   2   2        1.58       -0.48      1.12 o
  13   2   2        0.03        0.59      1.93 o
 -12   3   2       44.29       44.84      3.79 o
 -11   3   2        3.35        3.51      1.16 o
 -10   3   2       31.46       36.19      2.23 o
  -9   3   2       10.98       11.91      1.19 o
  -8   3   2        0.68        0.72      0.84 o
  -7   3   2      632.09      637.11      9.31 o
  -6   3   2       32.29       31.31      2.15 o
  -5   3   2        9.93        7.93      0.67 o
  -4   3   2       20.12       18.83      0.90 o
  -3   3   2      361.77      358.64      4.17 o
  -2   3   2        1.30        1.98      0.58 o
  -1   3   2      254.40      290.29      5.28 o
   0   3   2      100.13      103.39      2.58 o
   1   3   2      462.15      478.81      9.82 o
   2   3   2       29.74       34.17      0.96 o
   3   3   2     1020.28     1025.40     11.90 o
   4   3   2      279.07      285.41      4.03 o
   5   3   2     1086.47     1087.05     11.35 o
   6   3   2       50.95       52.23      3.20 o
   7   3   2        0.10        0.31      0.54 o
   8   3   2        1.66        1.00      0.75 o
   9   3   2        6.80        6.20      1.36 o
  10   3   2       55.47       59.56      2.49 o
  11   3   2       13.53       12.73      1.52 o
  12   3   2        6.20        7.84      1.66 o
 -12   4   2        0.40        1.01      2.04 o
 -11   4   2        4.46        3.51      1.68 o
 -10   4   2        0.13       -0.01      0.91 o
  -9   4   2       16.72       14.98      1.49 o
  -8   4   2        9.31       11.32      1.11 o
  -7   4   2       43.30       38.05      1.88 o
  -6   4   2       53.58       54.15      2.93 o
  -5   4   2       23.82       28.59      1.19 o
  -4   4   2     1105.91     1136.52     13.23 o
  -3   4   2      159.01      156.55      3.82 o
  -2   4   2       18.41       17.22      1.39 o
  -1   4   2       10.63       12.48      1.20 o
   0   4   2       65.84       67.58      2.91 o
   1   4   2      400.55      418.12      9.36 o
   2   4   2      366.63      386.22      7.18 o
   3   4   2       27.48       29.28      1.06 o
   4   4   2       69.57       68.25      1.70 o
   5   4   2      213.98      206.87      3.18 o
   6   4   2      149.18      135.75      3.48 o
   7   4   2       36.63       37.39      2.45 o
   8   4   2       39.48       38.27      2.10 o
   9   4   2       12.25       12.25      1.60 o
  10   4   2       25.26       28.50      2.32 o
  11   4   2       46.05       32.85      4.04 o
 -10   5   2        3.00        1.90      1.20 o
  -9   5   2       49.61       51.63      2.47 o
  -8   5   2       30.50       34.06      1.79 o
  -7   5   2        6.60        6.65      0.90 o
  -6   5   2       76.26       80.28      2.29 o
  -5   5   2       84.52       88.95      2.43 o
  -4   5   2       12.46       12.12      1.24 o
  -3   5   2       22.02       27.05      1.95 o
  -2   5   2      112.63       97.36      3.21 o
  -1   5   2      316.47      321.94      6.63 o
   0   5   2       15.20       12.87      1.45 o
   1   5   2      282.62      287.64      7.19 o
   2   5   2      406.21      406.07      6.81 o
   3   5   2      204.85      218.04      3.93 o
   4   5   2       43.32       46.10      1.79 o
   5   5   2        0.02       -0.23      0.69 o
   6   5   2       93.13       97.72      2.41 o
   7   5   2       83.29       85.89      2.40 o
   8   5   2        2.33        1.48      0.83 o
   9   5   2        0.31       -0.81      0.89 o
  10   5   2       21.80       16.98      2.89 o
  -9   6   2        4.44        3.96      2.25 o
  -8   6   2       27.06       28.83      2.53 o
  -7   6   2        0.53       -0.53      0.96 o
  -6   6   2       58.32       63.04      3.45 o
  -5   6   2       37.67       36.53      2.03 o
  -4   6   2        0.11        0.33      0.76 o
  -3   6   2       73.17       88.33      3.09 o
  -2   6   2       14.46       17.33      1.58 o
  -1   6   2       18.80       20.85      1.66 o
   0   6   2       42.43       44.34      2.34 o
   1   6   2       82.84       87.40      2.84 o
   2   6   2        5.31        4.81      1.06 o
   3   6   2        7.31        8.27      1.08 o
   4   6   2      157.44      168.15      3.65 o
   5   6   2       13.46       10.87      1.23 o
   6   6   2        4.46        4.29      1.13 o
   7   6   2        9.15        8.50      2.38 o
   8   6   2       14.64       12.99      1.40 o
   9   6   2       28.78       31.53      2.51 o
  -7   7   2        1.06        3.61      1.84 o
  -6   7   2       18.36       21.08      2.25 o
  -5   7   2        8.68        9.19      1.34 o
  -4   7   2        6.61        4.34      1.24 o
  -3   7   2        4.31        5.25      1.24 o
  -2   7   2        0.55        1.73      1.04 o
  -1   7   2        5.80        6.93      1.54 o
   0   7   2       29.53       38.50      2.39 o
   1   7   2        0.05        0.82      0.96 o
   2   7   2       11.20        8.48      1.35 o
   3   7   2        4.17        6.57      1.32 o
   4   7   2        2.04        3.01      1.29 o
   5   7   2        1.39        3.96      2.47 o
   6   7   2        9.72       14.95      3.48 o
  -2   8   2       25.19       32.96      4.82 o
  -1   8   2        0.33        1.39      1.65 o
   0   8   2        7.24        9.12      2.18 o
   1   8   2       14.46       16.43      2.65 o
   2   8   2        6.25        8.03      3.13 o
 -13   1   3       22.37       26.66      3.53 o
 -12   1   3        2.49        3.36      0.90 o
 -11   1   3       21.98       22.19      2.08 o
 -10   1   3        0.18       -0.05      0.65 o
  -9   1   3      145.45      138.82      3.24 o
  -8   1   3       42.03       41.72      1.60 o
  -7   1   3        8.73        9.37      1.24 o
  -6   1   3       81.80       85.69      1.25 o
  -5   1   3     1994.34     1990.08     15.90 o
  -4   1   3      191.28      190.99      2.04 o
  -3   1   3      472.56      424.35      4.87 o
  -2   1   3    14330.66    13840.67    145.96 o
  -1   1   3     2030.72     2039.68     19.61 o
   0   1   3     2358.33     2250.70     31.13 o
   1   1   3     1577.17     1734.31     15.52 o
   2   1   3     1248.09     1259.00     11.44 o
   3   1   3      102.23      122.08      1.64 o
   4   1   3       54.24       42.39      0.74 o
   5   1   3      255.64      269.84      2.93 o
   6   1   3      107.67       96.05      1.45 o
   7   1   3       11.72        9.01      0.82 o
   8   1   3        0.44        0.25      0.50 o
   9   1   3       69.04       67.06      2.24 o
  10   1   3      166.47      161.41      3.30 o
  11   1   3        0.95        1.89      0.62 o
  12   1   3        5.87        4.09      1.45 o
  13   1   3        6.65        3.17      1.68 o
 -13   2   3        1.22        1.51      2.08 o
 -12   2   3        7.41        9.15      1.66 o
 -11   2   3       26.87       28.13      1.94 o
 -10   2   3        0.12        0.27      0.81 o
  -9   2   3        3.46        2.96      0.86 o
  -8   2   3      231.05      239.70      4.11 o
  -7   2   3      495.95      466.61      6.38 o
  -6   2   3       67.26       66.11      1.57 o
  -5   2   3      204.46      195.45      2.52 o
  -4   2   3       20.14       12.74      0.65 o
  -3   2   3     3393.85     3474.55     33.61 o
  -2   2   3      207.92      182.21      3.33 o
  -1   2   3        3.49        0.56      0.42 o
   0   2   3     1536.23     1587.15     21.86 o
   1   2   3     1673.99     1769.26     43.30 o
   2   2   3      324.78      333.11      3.80 o
   3   2   3      281.25      272.58      3.33 o
   4   2   3        0.94        3.63      0.44 o
   5   2   3      958.31      999.59      9.63 o
   6   2   3       92.03      103.60      2.13 o
   7   2   3      475.25      471.82      6.28 o
   8   2   3      294.10      297.10      5.97 o
   9   2   3       65.57       60.54      2.23 o
  10   2   3       80.67       79.79      2.68 o
  11   2   3        4.10        4.49      1.37 o
  12   2   3        4.77        4.99      1.45 o
  13   2   3        8.29        7.16      2.46 o
 -12   3   3        5.54        6.19      1.96 o
 -11   3   3       15.75       17.21      2.16 o
 -10   3   3      129.46      122.49      4.03 o
  -9   3   3       17.08       17.79      1.37 o
  -8   3   3      164.51      164.39      3.31 o
  -7   3   3       92.83       93.85      2.32 o
  -6   3   3      759.87      753.47      9.39 o
  -5   3   3      445.43      443.52      5.92 o
  -4   3   3        3.06        3.29      0.60 o
  -3   3   3        2.29       -0.02      0.30 o
  -2   3   3      302.01      306.56      5.58 o
  -1   3   3      239.02      268.58      5.00 o
   0   3   3       78.55       70.23      2.06 o
   1   3   3     1443.74     1438.44     25.54 o
   2   3   3     1868.69     1909.14     20.53 o
   3   3   3      126.94      108.22      2.30 o
   4   3   3      133.20      108.30      3.23 o
   5   3   3       49.22       44.74      1.21 o
   6   3   3      274.97      264.79      3.78 o
   7   3   3      250.19      250.18      3.75 o
   8   3   3       21.43       19.51      1.95 o
   9   3   3       81.41       84.82      2.71 o
  10   3   3       33.15       29.97      1.98 o
  11   3   3        0.96        0.26      1.02 o
  12   3   3        0.27       -0.88      1.33 o
 -12   4   3       10.28        8.73      2.62 o
 -11   4   3        0.04       -1.26      1.26 o
 -10   4   3        4.44        4.09      1.14 o
  -9   4   3       26.03       28.98      1.92 o
  -8   4   3       10.37       14.36      1.53 o
  -7   4   3       11.92        9.81      1.15 o
  -6   4   3        2.32        2.08      0.73 o
  -5   4   3       20.12       24.81      1.13 o
  -4   4   3        4.99        6.45      1.00 o
  -3   4   3        3.76        2.52      0.82 o
  -2   4   3      504.84      501.33      8.73 o
  -1   4   3      184.69      173.70      4.06 o
   0   4   3       35.61       48.37      2.63 o
   1   4   3      415.78      440.54     10.55 o
   2   4   3      200.05      194.00      4.18 o
   3   4   3       35.93       45.44      1.33 o
   4   4   3       74.81       70.19      1.64 o
   5   4   3        3.41        5.12      0.99 o
   6   4   3      125.17      124.75      2.95 o
   7   4   3       11.16       11.44      1.27 o
   8   4   3       11.05        9.57      1.22 o
   9   4   3       22.31       19.30      1.88 o
  10   4   3       14.52       16.15      2.33 o
  11   4   3        1.61       -0.79      1.82 o
 -10   5   3        0.89        0.50      1.09 o
  -9   5   3        9.95        9.01      1.30 o
  -8   5   3        0.25       -0.16      0.72 o
  -7   5   3        0.09       -0.63      0.63 o
  -6   5   3        8.62        6.59      0.89 o
  -5   5   3        2.12        1.84      0.76 o
  -4   5   3      198.02      181.34      4.60 o
  -3   5   3        7.40       12.03      1.54 o
  -2   5   3       48.79       45.38      2.29 o
  -1   5   3      144.59      147.89      4.02 o
   0   5   3        0.01        0.69      0.82 o
   1   5   3       14.70       12.96      1.43 o
   2   5   3        2.63        5.72      1.33 o
   3   5   3      254.67      249.79      4.29 o
   4   5   3       77.70       83.41      2.44 o
   5   5   3        0.49        0.22      0.56 o
   6   5   3        1.36        0.30      0.73 o
   7   5   3        1.02        0.09      0.71 o
   8   5   3       39.33       38.72      2.52 o
   9   5   3        0.14       -0.63      1.80 o
  10   5   3        0.01       -1.40      1.40 o
  -9   6   3        0.77        2.75      2.53 o
  -8   6   3       15.98       13.99      1.70 o
  -7   6   3        1.16       -0.55      0.93 o
  -6   6   3       22.38       25.15      1.98 o
  -5   6   3       42.06       40.10      2.48 o
  -4   6   3      117.78      118.58      3.41 o
  -3   6   3      135.91      129.31      6.11 o
  -2   6   3       26.47       29.68      2.26 o
  -1   6   3        0.29        0.07      0.94 o
   0   6   3      301.52      282.15      5.62 o
   1   6   3       87.56       84.53      3.56 o
   2   6   3       18.37       18.03      1.37 o
   3   6   3       14.28       12.64      1.22 o
   4   6   3        8.66        8.47      1.23 o
   5   6   3        0.31        0.81      0.80 o
   6   6   3       44.59       50.35      3.59 o
   7   6   3        9.08       10.06      1.76 o
   8   6   3        2.99        1.88      1.50 o
   9   6   3       12.64       10.80      2.04 o
  -7   7   3        3.71        2.50      1.80 o
  -6   7   3        0.84        3.29      3.27 o
  -5   7   3        5.03        8.27      1.34 o
  -4   7   3       17.93       20.53      1.70 o
  -3   7   3       11.05       10.14      1.87 o
  -2   7   3        1.29        2.53      1.13 o
  -1   7   3        3.68        3.50      1.14 o
   0   7   3        8.66        9.39      1.38 o
   1   7   3       17.64       18.00      1.77 o
   2   7   3       29.37       22.88      1.91 o
   3   7   3       14.16       10.70      1.49 o
   4   7   3        0.42        1.40      1.67 o
   5   7   3        4.99        9.07      2.97 o
   6   7   3        0.13        2.07      2.38 o
  -2   8   3       10.63       12.25      3.39 o
  -1   8   3        4.15        5.24      1.98 o
   0   8   3        4.56        6.62      1.97 o
   1   8   3        0.63        1.46      2.25 o
   2   8   3        0.70        4.95      2.73 o
 -13   0   4        2.91        1.25      1.58 o
 -12   0   4        9.81        8.17      1.70 o
 -11   0   4       17.38       14.81      4.78 o
 -10   0   4        1.68       -0.14      0.95 o
  -9   0   4       34.54       39.77      2.42 o
  -8   0   4      412.32      429.86      9.37 o
  -7   0   4     1112.11     1177.50     30.57 o
  -6   0   4     1046.03     1012.80     14.42 o
  -5   0   4      885.39      953.70     11.93 o
  -4   0   4      885.21      908.49     10.09 o
  -3   0   4     1060.86     1092.05     13.10 o
  -2   0   4    25373.56    24334.54    253.41 o
  -1   0   4     1203.48     1166.55     13.84 o
   0   0   4      336.69      394.55      4.88 o
   1   0   4       16.08        8.00      0.66 o
   2   0   4     1485.79     1549.48     18.30 o
   3   0   4      342.25      369.00      4.80 o
   4   0   4      118.88      152.00      2.36 o
   5   0   4      421.75      475.31      6.23 o
   6   0   4     1271.82     1198.30     18.59 o
   7   0   4      114.33      111.16      3.46 o
   8   0   4      888.75      889.38     16.91 o
   9   0   4       31.74       38.98      2.33 o
  10   0   4      179.91      172.41      5.14 o
  11   0   4        2.15        1.51      1.17 o
  12   0   4       31.07       30.48      3.66 o
  13   0   4       34.08       37.68      2.57 o
 -13   1   4        5.89        4.58      2.00 o
 -12   1   4        4.33        6.33      1.05 o
 -11   1   4       12.66       15.57      1.29 o
 -10   1   4       21.45       17.62      1.30 o
  -9   1   4        1.82        1.41      0.71 o
  -8   1   4       49.55       47.39      1.69 o
  -7   1   4        1.56        0.60      0.40 o
  -6   1   4      224.52      246.72      2.88 o
  -5   1   4     1222.91     1116.27     13.35 o
  -4   1   4        1.07        3.41      0.30 o
  -3   1   4      610.63      611.90      6.24 o
  -2   1   4    17608.86    16562.14    335.24 o
  -1   1   4     5046.29     4759.82     56.58 o
   0   1   4      438.61      391.42      4.01 o
   1   1   4     1295.49     1442.11     14.04 o
   2   1   4      222.10      251.12      2.84 o
   3   1   4     4166.31     4321.17     41.41 o
   4   1   4      523.76      531.30      4.77 o
   5   1   4      205.61      183.94      2.17 o
   6   1   4      471.92      455.51      4.69 o
   7   1   4        6.93        7.74      0.67 o
   8   1   4        0.01       -0.34      0.46 o
   9   1   4      127.13      135.01      2.86 o
  10   1   4       58.97       52.18      1.72 o
  11   1   4       67.10       60.21      2.75 o
  12   1   4       14.02       13.03      1.75 o
  13   1   4        9.28        7.76      1.83 o
 -13   2   4       16.86       19.19      3.47 o
 -12   2   4        1.55        1.08      1.25 o
 -11   2   4       28.61       27.11      1.94 o
 -10   2   4        2.74        2.66      0.97 o
  -9   2   4       31.11       27.01      1.54 o
  -8   2   4      250.69      256.42      4.31 o
  -7   2   4        5.67        6.97      1.09 o
  -6   2   4      111.90      121.36      2.08 o
  -5   2   4      748.12      761.86      8.25 o
  -4   2   4     1382.09     1488.33     13.87 o
  -3   2   4        0.70        0.76      0.29 o
  -2   2   4        7.83        2.40      0.33 o
  -1   2   4      211.73      180.07      3.36 o
   0   2   4       69.69       63.50      1.20 o
   1   2   4      678.80      687.04      7.85 o
   2   2   4      156.82      145.82      2.44 o
   3   2   4      324.92      377.51      4.01 o
   4   2   4      239.48      239.70      3.14 o
   5   2   4       47.86       60.53      1.53 o
   6   2   4      396.88      396.00      5.73 o
   7   2   4        0.31        0.91      0.69 o
   8   2   4       90.27       93.11      4.43 o
   9   2   4       24.11       22.63      1.60 o
  10   2   4       21.32       16.59      1.48 o
  11   2   4        0.79       -0.95      1.03 o
  12   2   4        2.51        0.75      1.28 o
 -12   3   4       40.63       33.55      2.58 o
 -11   3   4       12.17        9.38      1.64 o
 -10   3   4        5.35        6.92      1.11 o
  -9   3   4        0.44        0.96      0.76 o
  -8   3   4        1.02       -0.07      0.69 o
  -7   3   4       37.08       35.50      1.76 o
  -6   3   4      126.77      135.60      2.60 o
  -5   3   4        2.20        0.78      0.64 o
  -4   3   4       13.07       19.80      1.32 o
  -3   3   4      246.87      265.34      3.47 o
  -2   3   4      729.54      750.04     10.09 o
  -1   3   4      405.64      438.45     11.66 o
   0   3   4      488.32      558.51      8.87 o
   1   3   4      294.86      288.67      3.70 o
   2   3   4        2.84        0.90      0.30 o
   3   3   4        5.84        8.64      0.70 o
   4   3   4      144.38      146.45      2.38 o
   5   3   4      471.10      455.79      5.06 o
   6   3   4      164.75      149.60      3.15 o
   7   3   4       10.71        9.56      0.94 o
   8   3   4       41.07       39.09      1.99 o
   9   3   4       53.45       53.43      2.23 o
  10   3   4       22.42       24.42      1.84 o
  11   3   4        0.03        0.38      1.13 o
  12   3   4       11.53       12.45      2.42 o
 -11   4   4       14.38       15.17      2.28 o
 -10   4   4        2.27        3.67      1.37 o
  -9   4   4        3.18        2.23      0.96 o
  -8   4   4       10.91       10.31      1.20 o
  -7   4   4      337.46      336.47      5.93 o
  -6   4   4       43.10       48.66      1.83 o
  -5   4   4       70.86       63.43      1.60 o
  -4   4   4       71.93       72.42      1.81 o
  -3   4   4       37.70       31.46      1.84 o
  -2   4   4        0.47        1.28      0.71 o
  -1   4   4      241.48      236.17      4.97 o
   0   4   4        5.79        4.25      1.96 o
   2   4   4      472.88      453.11      7.79 o
   3   4   4       29.66       28.37      1.16 o
   4   4   4      371.69      366.86      4.76 o
   5   4   4      183.29      187.66      3.35 o
   6   4   4       94.97       95.64      2.33 o
   7   4   4      147.46      146.05      3.09 o
   8   4   4      132.85      134.16      3.97 o
   9   4   4        7.91       10.01      2.54 o
  10   4   4        1.09       -0.15      1.33 o
  11   4   4        7.10        7.75      2.48 o
 -10   5   4       18.83       17.65      1.91 o
  -9   5   4        4.89        5.78      1.16 o
  -8   5   4        4.21        6.48      1.08 o
  -7   5   4        9.65       10.81      1.11 o
  -6   5   4       15.86       18.03      1.37 o
  -5   5   4       24.61       25.05      1.54 o
  -4   5   4      131.94      120.76      3.64 o
  -3   5   4      104.37       93.90      3.12 o
  -2   5   4       81.91       84.06      4.45 o
  -1   5   4      127.35      129.61      4.56 o
   0   5   4       99.10      107.47      3.40 o
   1   5   4      108.73      118.49      3.54 o
   2   5   4      119.89      125.40      3.08 o
   3   5   4        4.41        5.36      1.14 o
   4   5   4       40.74       40.64      1.19 o
   5   5   4       42.37       41.56      1.58 o
   6   5   4        4.24        5.44      0.87 o
   7   5   4       30.60       27.06      1.75 o
   8   5   4        1.83        1.78      1.09 o
   9   5   4        0.81        1.50      1.52 o
  10   5   4        4.89        7.20      2.19 o
  -9   6   4        1.87       -0.80      2.14 o
  -8   6   4        0.23        1.04      1.12 o
  -7   6   4        1.27        1.09      1.06 o
  -6   6   4        8.35       10.41      1.65 o
  -5   6   4       79.95       83.48      2.86 o
  -4   6   4       10.58       16.11      1.76 o
  -3   6   4        0.06        1.87      1.10 o
  -2   6   4        1.25        2.27      1.30 o
  -1   6   4       19.68       23.54      2.02 o
   0   6   4       92.61       89.49      3.37 o
   1   6   4       84.45       87.33      4.75 o
   2   6   4        3.21        5.57      1.08 o
   3   6   4        4.63        2.16      0.95 o
   4   6   4        4.03        4.53      0.95 o
   5   6   4        5.18        3.54      1.26 o
   6   6   4       33.44       37.77      2.73 o
   7   6   4       70.01       72.46      2.51 o
   8   6   4        0.09        0.54      1.09 o
  -6   7   4        6.27        5.58      1.95 o
  -5   7   4       25.33       29.45      2.05 o
  -4   7   4        0.18        0.79      0.99 o
  -3   7   4        0.00       -0.66      0.84 o
  -2   7   4        0.35        1.59      1.05 o
  -1   7   4       34.74       33.35      2.26 o
   0   7   4        5.05        6.36      1.28 o
   1   7   4       41.31       42.24      2.50 o
   2   7   4        1.21        3.64      1.33 o
   3   7   4       39.23       44.30      3.03 o
   4   7   4        0.00        0.64      1.61 o
   5   7   4        0.45       -0.31      2.20 o
   6   7   4        1.60        1.82      2.37 o
  -2   8   4        0.70        1.79      2.42 o
  -1   8   4        0.35       -0.04      1.52 o
   0   8   4        2.52        4.21      1.84 o
   1   8   4        7.76       20.08      3.93 o
 -13   1   5        3.87        3.18      1.14 o
 -12   1   5       14.20       12.47      1.27 o
 -11   1   5        2.86        2.01      0.80 o
 -10   1   5       47.27       50.44      1.97 o
  -9   1   5       19.10       18.50      1.54 o
  -8   1   5       24.22       28.73      1.45 o
  -7   1   5       73.17       74.95      1.72 o
  -6   1   5        6.83        7.09      0.56 o
  -5   1   5      680.16      716.38      6.19 o
  -4   1   5        0.03        0.91      0.23 o
  -3   1   5      717.54      721.82      7.37 o
  -2   1   5     9417.49     9148.84     81.00 o
  -1   1   5       26.71       35.90      0.81 o
   0   1   5      809.65      828.76      7.54 o
   1   1   5     1508.32     1425.30     12.79 o
   2   1   5      780.32      791.95      8.00 o
   3   1   5        2.01        0.45      0.15 o
   4   1   5       31.07       57.19      0.84 o
   5   1   5       11.97       10.13      0.59 o
   6   1   5      370.03      375.51      4.40 o
   7   1   5      186.14      185.61      2.99 o
   8   1   5       56.42       52.76      2.21 o
   9   1   5        0.04       -0.05      0.56 o
  10   1   5        0.12       -0.53      0.53 o
  11   1   5        0.78       -0.13      1.03 o
  12   1   5       68.80       75.70      3.19 o
  13   1   5       10.89       12.91      2.64 o
 -13   2   5        1.24        4.20      2.25 o
 -12   2   5       27.98       36.05      2.31 o
 -11   2   5        2.56        3.38      1.10 o
 -10   2   5       28.28       27.60      1.86 o
  -9   2   5      180.63      203.10      4.73 o
  -8   2   5      238.31      226.40      4.51 o
  -7   2   5      284.39      291.87      4.51 o
  -6   2   5       54.17       47.80      1.38 o
  -5   2   5        2.68        5.41      0.62 o
  -4   2   5     1388.68     1362.24     15.11 o
  -3   2   5      172.72      161.43      3.49 o
  -2   2   5        0.39        0.19      0.14 o
  -1   2   5      150.18      139.73      2.11 o
   0   2   5      802.16      806.63      8.17 o
   1   2   5     1567.71     1738.61     15.81 o
   2   2   5     4238.32     4559.27     48.15 o
   3   2   5     2465.28     2641.53     25.87 o
   4   2   5      398.37      395.30      4.58 o
   5   2   5       64.10       60.63      1.52 o
   6   2   5       10.25        8.60      0.77 o
   7   2   5      504.86      506.84      8.40 o
   8   2   5      232.48      247.09      4.66 o
   9   2   5       27.07       22.54      1.57 o
  10   2   5       60.33       61.29      2.36 o
  11   2   5       22.27       23.31      2.13 o
  12   2   5        0.71       -0.72      1.40 o
 -12   3   5        1.16        3.49      1.60 o
 -11   3   5       19.33       18.17      1.71 o
 -10   3   5        0.30        0.27      0.79 o
  -9   3   5      150.65      151.57      4.83 o
  -8   3   5       26.52       28.60      1.75 o
  -7   3   5        0.67        0.27      0.64 o
  -6   3   5       75.67       77.85      1.91 o
  -5   3   5       14.34        9.48      1.03 o
  -4   3   5       16.89       10.20      1.14 o
  -3   3   5      341.55      314.05      4.06 o
  -2   3   5      120.78      117.90      3.52 o
  -1   3   5     2421.43     2404.35     33.74 o
   0   3   5      223.87      207.46      3.57 o
   1   3   5       12.23       13.82      0.86 o
   2   3   5      277.80      273.64      2.95 o
   3   3   5      126.58      114.55      2.18 o
   4   3   5      919.98      921.12      9.89 o
   5   3   5       80.49       83.35      1.79 o
   6   3   5      115.64      104.72      2.31 o
   7   3   5       82.11       78.72      2.07 o
   8   3   5        1.45        0.20      0.71 o
   9   3   5       15.09       12.80      1.36 o
  10   3   5        0.10       -0.50      1.03 o
  11   3   5        1.16        1.40      1.19 o
  12   3   5       34.70       33.24      6.11 o
 -11   4   5       15.71       22.20      2.18 o
 -10   4   5       14.50       13.21      1.53 o
  -9   4   5       13.81       12.94      1.41 o
  -8   4   5        0.09        0.37      0.70 o
  -7   4   5       38.61       34.14      1.85 o
  -6   4   5       22.63       21.82      1.41 o
  -5   4   5      231.36      231.77      3.46 o
  -4   4   5       92.98       77.58      1.85 o
  -3   4   5        0.41       -0.13      0.68 o
  -2   4   5        1.35        2.81      0.76 o
  -1   4   5        7.15       13.07      1.53 o
   0   4   5        5.83        5.47      1.12 o
   2   4   5      163.55      171.38      2.40 o
   3   4   5      117.05      123.25      2.39 o
   4   4   5       57.04       61.67      1.80 o
   5   4   5      122.25      125.84      2.62 o
   6   4   5       20.87       25.00      1.39 o
   7   4   5      176.01      180.11      3.87 o
   8   4   5       23.65       24.28      2.40 o
   9   4   5       78.48       85.46      4.09 o
  10   4   5       38.96       49.22      3.73 o
  11   4   5        4.21        8.50      2.64 o
 -10   5   5       13.74       15.54      2.11 o
  -9   5   5        5.51        7.13      1.37 o
  -8   5   5       16.67       17.17      1.49 o
  -7   5   5       16.22       14.16      1.83 o
  -6   5   5        1.21        1.14      0.59 o
  -5   5   5       34.02       32.63      1.73 o
  -4   5   5       61.55       65.92      2.69 o
  -3   5   5       26.46       25.69      2.42 o
  -2   5   5      108.08       95.33      4.79 o
  -1   5   5      452.57      432.59      8.25 o
   0   5   5      406.77      403.30      7.83 o
   1   5   5       13.68        8.62      1.24 o
   2   5   5      193.14      191.27      3.96 o
   3   5   5       36.38       37.81      1.87 o
   4   5   5       35.31       32.10      1.21 o
   5   5   5        3.81        5.61      0.79 o
   6   5   5       44.54       40.20      2.48 o
   7   5   5       40.94       43.59      2.12 o
   8   5   5        6.17        3.97      2.04 o
   9   5   5        6.82        6.57      1.69 o
  10   5   5       23.03       17.92      2.94 o
  -9   6   5        0.01       -0.39      2.43 o
  -8   6   5        0.53        0.99      1.08 o
  -7   6   5        7.43        5.67      1.58 o
  -6   6   5       18.55       15.72      1.92 o
  -5   6   5        8.74        8.30      1.30 o
  -4   6   5        4.35        6.36      2.10 o
  -3   6   5       98.42      100.68      3.69 o
  -2   6   5       26.98       27.66      2.17 o
  -1   6   5       41.24       37.74      2.68 o
   0   6   5       41.69       44.46      2.70 o
   1   6   5        3.81        2.10      1.07 o
   2   6   5        1.05        2.02      0.99 o
   3   6   5       47.86       50.41      2.93 o
   4   6   5       33.09       35.88      2.52 o
   5   6   5       30.33       23.86      2.81 o
   6   6   5        3.38        4.83      1.39 o
   7   6   5        1.13        1.70      0.85 o
   8   6   5        0.11       -1.20      1.20 o
  -6   7   5       16.21       19.22      2.80 o
  -5   7   5       28.10       30.29      2.06 o
  -4   7   5       29.38       33.30      2.15 o
  -3   7   5       10.26       15.33      1.69 o
  -2   7   5        4.07        4.16      1.17 o
  -1   7   5       41.55       39.74      2.64 o
   0   7   5       14.13       14.11      1.60 o
   1   7   5        7.18       10.49      2.19 o
   2   7   5        3.64        0.40      1.21 o
   3   7   5        1.15        0.57      1.21 o
   4   7   5        5.91        6.95      2.26 o
   5   7   5       11.62        8.74      2.88 o
   6   7   5        2.37        2.43      2.31 o
  -1   8   5        0.10        0.15      2.33 o
   0   8   5        6.42        6.70      2.84 o
   1   8   5       43.82       56.34      6.13 o
 -13   0   6        1.37        5.35      1.98 o
 -12   0   6        3.26        4.29      1.49 o
 -11   0   6       93.23       93.59      3.92 o
 -10   0   6       11.75       17.23      1.91 o
  -9   0   6       30.49       25.30      2.16 o
  -8   0   6        9.60        8.83      1.42 o
  -7   0   6        9.41       13.13      0.93 o
  -6   0   6       45.72       47.91      1.53 o
  -5   0   6      532.82      582.47      8.00 o
  -4   0   6     1327.67     1269.29     13.91 o
  -3   0   6      523.07      477.39      7.00 o
  -2   0   6     1111.01     1192.52     14.39 o
  -1   0   6     1234.31     1239.98     14.84 o
   0   0   6      639.16      701.74      8.56 o
   1   0   6      547.02      463.33      5.83 o
   2   0   6      503.90      537.02      6.76 o
   3   0   6     3166.99     3102.13     36.41 o
   4   0   6     1306.88     1476.74     17.80 o
   5   0   6      410.32      432.73      5.85 o
   6   0   6      185.53      166.57      4.37 o
   7   0   6       24.68       20.76      1.68 o
   8   0   6        9.54       16.42      1.58 o
   9   0   6       14.77       16.81      1.74 o
  10   0   6      121.63      127.73      4.29 o
  11   0   6       84.10       93.14      3.71 o
  12   0   6        0.50        0.23      1.12 o
  13   0   6        0.56        0.88      1.32 o
 -13   1   6       19.92       19.16      1.71 o
 -12   1   6        0.00       -0.65      0.76 o
 -11   1   6        3.17        3.51      0.93 o
 -10   1   6        7.31        8.10      1.04 o
  -9   1   6        5.75        5.29      0.91 o
  -8   1   6       39.10       42.27      1.55 o
  -7   1   6      132.07      137.71      4.55 o
  -6   1   6       81.26       67.91      1.43 o
  -5   1   6     3050.46     3062.75     25.82 o
  -4   1   6       33.86       35.02      0.87 o
  -3   1   6       31.60       28.05      0.69 o
  -2   1   6     1606.43     1564.58     13.24 o
  -1   1   6      445.42      427.45      5.01 o
   0   1   6     2335.49     2280.64     21.95 o
   1   1   6     1982.91     2052.40     21.60 o
   2   1   6      994.11      970.84     10.68 o
   3   1   6     1541.95     1635.33     14.72 o
   4   1   6     2391.64     2505.80     22.39 o
   5   1   6       44.95       44.32      0.84 o
   6   1   6      226.23      226.05      3.32 o
   7   1   6      421.22      420.37      5.53 o
   8   1   6      204.96      186.42      3.11 o
   9   1   6       55.21       54.27      1.69 o
  10   1   6        0.05       -0.48      0.51 o
  11   1   6        0.69       -0.16      1.23 o
  12   1   6       56.36       56.30      3.44 o
 -13   2   6       10.08        7.68      2.73 o
 -12   2   6        4.39        4.18      1.26 o
 -11   2   6        9.38       12.41      1.47 o
 -10   2   6      126.63      133.33      3.56 o
  -9   2   6       88.54      103.56      3.02 o
  -8   2   6        1.05        1.81      0.48 o
  -7   2   6      100.38       98.13      1.58 o
  -6   2   6        8.50        8.97      0.48 o
  -5   2   6       12.65       16.25      0.59 o
  -4   2   6       76.07       67.12      2.29 o
  -3   2   6      613.09      740.41      7.09 o
  -2   2   6      171.47      172.17      2.14 o
  -1   2   6        5.28        4.37      0.24 o
   0   2   6      478.43      510.63      5.40 o
   1   2   6     1260.25     1375.56     12.66 o
   2   2   6        3.36        6.51      0.43 o
   3   2   6        0.13        0.40      0.26 o
   4   2   6       29.16       23.99      0.87 o
   5   2   6        9.68       12.66      0.83 o
   6   2   6        0.80        1.68      0.91 o
   7   2   6       68.97       65.17      2.11 o
   8   2   6       77.96       81.17      2.44 o
   9   2   6        0.32        0.54      0.77 o
  10   2   6        0.08        0.01      1.19 o
  11   2   6       10.44        7.06      1.83 o
  12   2   6        0.21       -1.38      1.38 o
 -12   3   6       12.68       12.53      2.16 o
 -11   3   6        0.94        2.21      1.07 o
 -10   3   6        0.05        0.90      0.91 o
  -9   3   6       69.47       71.52      2.55 o
  -8   3   6        0.01        0.50      0.73 o
  -7   3   6       98.63       97.31      2.66 o
  -6   3   6       23.59       26.95      1.18 o
  -5   3   6      155.98      159.27      2.56 o
  -4   3   6        9.49        9.95      0.80 o
  -3   3   6       70.37       81.85      1.55 o
  -2   3   6      173.59      146.56      2.88 o
  -1   3   6       70.33       77.02      2.01 o
   0   3   6      263.39      240.57      3.94 o
   1   3   6      572.57      622.22      6.21 o
   2   3   6        2.45        4.59      0.43 o
   3   3   6       97.40      109.40      2.36 o
   4   3   6       98.03       97.40      1.87 o
   5   3   6      102.62      120.46      2.42 o
   6   3   6        2.83        2.70      0.64 o
   7   3   6        0.53       -0.27      0.79 o
   8   3   6        1.96        3.55      0.93 o
   9   3   6       75.40       75.90      3.24 o
  10   3   6       24.61       24.29      2.54 o
  11   3   6        7.66        5.43      1.42 o
  12   3   6        0.15       -0.15      1.43 o
 -11   4   6       42.23       48.95      3.66 o
 -10   4   6       48.99       52.72      2.73 o
  -9   4   6        0.05        0.25      0.83 o
  -8   4   6        6.64        6.32      1.07 o
  -7   4   6       27.98       26.74      1.64 o
  -6   4   6       56.03       57.50      1.74 o
  -5   4   6       13.58       18.30      1.02 o
  -4   4   6       74.85       69.63      2.19 o
  -3   4   6       37.93       36.74      1.88 o
  -2   4   6       58.46       67.12      2.38 o
  -1   4   6      612.39      593.95     12.09 o
   0   4   6      135.22      122.18      4.32 o
   1   4   6      150.65      141.23      5.34 o
   2   4   6      659.35      674.59      8.24 o
   3   4   6      222.11      240.73      3.73 o
   4   4   6      716.95      678.13      8.56 o
   5   4   6      285.61      274.80      4.69 o
   6   4   6      221.76      215.30      3.80 o
   7   4   6       11.94       10.79      1.50 o
   8   4   6        0.07        0.49      1.14 o
   9   4   6        0.47        2.19      1.36 o
  10   4   6       17.29       12.66      3.68 o
  11   4   6       18.93       19.77      3.50 o
 -10   5   6        2.80        2.98      1.40 o
  -9   5   6        7.71        7.58      1.21 o
  -8   5   6        5.69        4.52      1.01 o
  -7   5   6        0.15        0.62      0.74 o
  -6   5   6       71.56       71.91      2.43 o
  -5   5   6      138.80      135.63      3.11 o
  -4   5   6        6.32        3.16      1.11 o
  -3   5   6      208.50      212.95      5.06 o
  -2   5   6       63.45       57.93      2.46 o
  -1   5   6      198.04      183.64      4.60 o
   0   5   6      201.27      198.96      4.82 o
   1   5   6       31.75       28.07      1.96 o
   2   5   6       38.66       36.67      2.11 o
   3   5   6       35.26       36.05      1.84 o
   4   5   6       39.59       33.57      1.68 o
   5   5   6       36.94       40.10      1.81 o
   6   5   6        0.45        0.07      1.01 o
   7   5   6       10.40       10.86      1.43 o
   8   5   6       75.93       78.32      7.03 o
   9   5   6       11.69        7.61      1.78 o
  10   5   6       28.49       30.53      3.79 o
  -9   6   6        4.59        8.44      3.19 o
  -8   6   6        0.11       -1.29      1.29 o
  -7   6   6       22.44       26.54      2.53 o
  -6   6   6       11.21        8.83      1.64 o
  -5   6   6       29.66       36.16      2.23 o
  -4   6   6       42.83       42.71      2.71 o
  -3   6   6       56.81       60.90      2.85 o
  -2   6   6       61.31       63.85      3.80 o
  -1   6   6        0.15        1.29      0.99 o
   0   6   6        4.29        2.77      1.10 o
   1   6   6       29.59       34.77      3.25 o
   2   6   6       29.79       26.11      2.73 o
   3   6   6       35.57       40.11      2.70 o
   4   6   6        9.45       12.84      2.10 o
   5   6   6       42.91       53.71      7.18 o
   6   6   6       51.00       46.06      3.74 o
   7   6   6       16.97       20.11      1.62 o
   8   6   6        4.94        4.34      1.59 o
  -6   7   6       24.42       19.87      3.03 o
  -5   7   6       57.79       62.64      4.61 o
  -4   7   6       13.54       13.13      1.92 o
  -3   7   6        6.13        6.27      1.83 o
  -2   7   6        1.47       -1.06      1.06 o
  -1   7   6        0.32       -1.25      1.25 o
   0   7   6        1.00        4.14      1.37 o
   1   7   6        0.13        0.19      1.14 o
   2   7   6        7.43        6.61      1.52 o
   3   7   6        3.90        7.41      1.65 o
   4   7   6       31.73       34.24      4.75 o
   5   7   6       19.83       14.57      3.52 o
   6   7   6        7.63        7.54      3.08 o
 -13   1   7        8.37        7.96      1.95 o
 -12   1   7        0.79       -0.90      0.90 o
 -11   1   7        8.40        5.29      1.03 o
 -10   1   7        1.32        2.50      0.84 o
  -9   1   7      219.36      223.53      4.76 o
  -8   1   7      111.08      115.98      2.52 o
  -7   1   7      709.17      731.42      7.49 o
  -6   1   7       14.72       17.49      0.75 o
  -5   1   7      415.50      427.86      4.04 o
  -4   1   7     2414.49     2430.05     19.35 o
  -3   1   7      383.07      374.65      4.40 o
  -2   1   7      745.51      788.35      6.96 o
  -1   1   7      341.20      353.37      3.55 o
   1   1   7      579.61      594.61     15.42 o
   2   1   7      128.01      172.02      1.96 o
   3   1   7      693.59      695.33      6.15 o
   4   1   7      232.38      265.74      2.68 o
   5   1   7        6.21        8.65      0.49 o
   6   1   7      559.81      551.74      6.80 o
   7   1   7        4.26        8.17      0.71 o
   8   1   7      936.60      890.90     11.84 o
   9   1   7       88.03      100.56      2.32 o
  10   1   7       29.12       19.70      2.62 o
  11   1   7       43.53       43.02      2.91 o
  12   1   7        9.52       11.48      3.14 o
 -13   2   7        0.82        2.40      2.23 o
 -12   2   7        4.67        3.83      1.23 o
 -11   2   7       11.71        8.91      1.35 o
 -10   2   7       88.31      101.67      3.66 o
  -9   2   7       27.24       27.30      1.57 o
  -8   2   7        6.99        6.64      0.63 o
  -7   2   7      481.04      486.95      5.86 o
  -6   2   7       72.54       76.85      1.34 o
  -5   2   7      957.16      951.03     17.60 o
  -4   2   7      229.04      239.95      2.79 o
  -3   2   7      115.17      145.20      1.88 o
  -2   2   7      220.74      233.85      2.82 o
  -1   2   7     3991.66     4138.92     32.20 o
   0   2   7      971.72      948.20     10.60 o
   1   2   7     1669.90     1755.78     17.36 o
   2   2   7      165.19      174.90      2.36 o
   3   2   7     1247.22     1395.34     14.07 o
   4   2   7       15.57       17.52      0.89 o
   5   2   7      809.49      848.53     10.03 o
   6   2   7       58.09       50.87      1.52 o
   7   2   7       48.76       49.48      1.86 o
   8   2   7       27.69       23.86      1.78 o
   9   2   7      114.25      116.56      3.90 o
  10   2   7       29.84       27.63      2.69 o
  11   2   7       20.79       20.75      2.51 o
  12   2   7        7.67        5.28      1.82 o
 -12   3   7       24.04       19.91      2.46 o
 -11   3   7        0.14        1.36      1.28 o
 -10   3   7        0.34       -0.14      0.88 o
  -9   3   7       48.86       44.37      2.25 o
  -8   3   7       17.77       16.79      1.42 o
  -7   3   7       31.74       29.73      1.49 o
  -6   3   7      154.62      152.25      2.60 o
  -5   3   7       39.62       41.07      1.39 o
  -4   3   7      273.11      274.51      4.38 o
  -3   3   7      210.95      195.49      2.83 o
  -2   3   7        0.63        0.87      0.55 o
  -1   3   7      224.50      236.99      3.30 o
   0   3   7      527.36      564.25      5.65 o
   1   3   7      666.07      692.66      7.42 o
   2   3   7      303.29      278.96      3.59 o
   3   3   7      488.16      451.43      4.90 o
   4   3   7       87.08       93.71      2.02 o
   5   3   7       47.31       43.48      1.45 o
   6   3   7       90.37       82.65      2.06 o
   7   3   7        8.41        8.44      0.90 o
   8   3   7      168.56      169.74      4.45 o
   9   3   7       74.73       80.54      3.14 o
  10   3   7       17.30       17.96      1.99 o
  11   3   7        5.92        5.10      1.49 o
  12   3   7       16.41       13.65      2.31 o
 -11   4   7        1.13       -0.32      1.34 o
 -10   4   7        7.25        9.43      1.36 o
  -9   4   7        3.90        4.43      1.13 o
  -8   4   7       33.10       32.70      1.93 o
  -7   4   7       34.27       34.65      1.90 o
  -6   4   7       26.58       21.19      1.23 o
  -5   4   7        0.96        1.17      0.54 o
  -4   4   7       25.69       22.37      0.91 o
  -3   4   7      231.32      217.94      4.67 o
  -2   4   7        0.73        0.51      0.57 o
  -1   4   7      119.29      135.28      3.04 o
   0   4   7      269.13      265.36      4.69 o
   1   4   7      399.46      425.87      5.47 o
   2   4   7       12.81       14.64      0.88 o
   3   4   7      218.35      204.38      3.34 o
   4   4   7      544.59      546.94      7.19 o
   5   4   7      113.56      115.00      2.87 o
   6   4   7        2.99        0.46      0.84 o
   7   4   7      103.99      101.62      3.29 o
   8   4   7       11.79       12.97      1.93 o
   9   4   7       17.53       14.13      2.13 o
  10   4   7       30.04       38.48      3.68 o
  11   4   7        3.66        7.06      2.64 o
 -10   5   7        2.61        2.55      2.10 o
  -9   5   7        3.81        2.55      0.99 o
  -8   5   7        1.29        0.90      0.81 o
  -7   5   7        2.77        2.31      1.06 o
  -6   5   7        8.02        6.25      1.32 o
  -5   5   7       58.64       54.09      2.20 o
  -4   5   7       45.45       49.63      2.37 o
  -3   5   7        1.41        1.80      0.91 o
  -2   5   7       53.06       42.63      2.21 o
  -1   5   7        0.03        0.42      0.91 o
   0   5   7        0.60        1.03      0.83 o
   1   5   7       19.40       21.84      1.74 o
   2   5   7      152.36      159.50      7.25 o
   3   5   7      126.37      114.98      6.59 o
   4   5   7       25.18       27.78      1.46 o
   5   5   7        0.02        0.31      0.72 o
   6   5   7       56.25       53.44      2.24 o
   7   5   7       29.01       23.25      4.14 o
   8   5   7        1.76        1.70      1.26 o
   9   5   7       44.05       35.51      3.83 o
  -9   6   7        1.42        0.43      2.18 o
  -8   6   7        1.61       -0.14      2.06 o
  -7   6   7       11.48       14.12      2.10 o
  -6   6   7        1.17        3.91      1.37 o
  -5   6   7       25.88       21.23      1.81 o
  -4   6   7        1.29        1.23      1.09 o
  -3   6   7       55.37       57.66      2.89 o
  -2   6   7       49.89       46.92      4.98 o
  -1   6   7       10.22        9.57      1.43 o
   0   6   7       25.05       26.66      2.70 o
   1   6   7       12.87       12.70      2.72 o
   2   6   7       11.00        7.36      4.45 o
   3   6   7        0.16       -1.14      1.14 o
   4   6   7       14.97       14.66      2.33 o
   5   6   7        2.06        1.94      1.54 o
   6   6   7       12.95       10.50      3.14 o
   7   6   7        0.86       -0.82      0.97 o
   8   6   7       26.40       20.44      2.53 o
  -6   7   7       21.33       32.93      5.10 o
  -5   7   7       35.29       32.13      3.48 o
  -4   7   7        0.94        0.17      1.17 o
  -3   7   7        0.34        0.77      1.49 o
  -2   7   7       56.66       56.43      7.75 o
  -1   7   7       19.61       24.97      2.96 o
   0   7   7       16.92       15.61      2.47 o
   1   7   7        0.24       -0.48      1.34 o
   2   7   7        7.56        5.30      1.49 o
   3   7   7        6.14        5.24      1.57 o
   4   7   7       28.80       26.10      4.27 o
   5   7   7       13.40       11.02      3.25 o
 -13   0   8        0.02       -0.89      1.44 o
 -12   0   8        2.04        1.84      1.46 o
 -11   0   8        8.89        5.51      3.94 o
 -10   0   8       15.29       21.15      2.16 o
  -9   0   8       25.13       31.57      3.22 o
  -8   0   8       32.06       30.58      3.95 o
  -7   0   8      101.54       85.82      2.15 o
  -6   0   8      106.32      110.59      2.12 o
  -5   0   8        3.29        4.32      0.54 o
  -4   0   8      865.71      822.30      9.39 o
  -3   0   8      601.93      586.08      6.82 o
  -2   0   8      636.27      604.75      7.76 o
  -1   0   8      180.06      203.13      3.42 o
   0   0   8      865.75      807.39     19.12 o
   1   0   8     4504.17     4549.10     61.37 o
   2   0   8       77.36       89.75      1.89 o
   3   0   8      227.99      216.14      3.77 o
   4   0   8      452.38      485.22      9.80 o
   5   0   8       45.04       45.90      2.48 o
   6   0   8      307.55      261.17     45.97 o
   7   0   8      937.58      966.94     17.93 o
   8   0   8       49.52       58.38      2.64 o
   9   0   8       67.81       68.85      2.94 o
  10   0   8       92.65       93.14      3.54 o
  11   0   8       19.17       24.07      2.62 o
  12   0   8        1.62        1.76      1.36 o
 -13   1   8        3.41        3.23      1.17 o
 -12   1   8        0.65        2.10      0.94 o
 -11   1   8        3.71        3.91      0.97 o
 -10   1   8       83.77       85.17      2.55 o
  -9   1   8      163.19      178.23      3.78 o
  -8   1   8      189.64      191.17      3.06 o
  -7   1   8      116.68      109.96      1.78 o
  -6   1   8       39.71       41.35      1.04 o
  -5   1   8        1.65        1.54      0.34 o
  -4   1   8      958.30      973.69      8.20 o
  -3   1   8     2362.62     2301.82     19.42 o
  -2   1   8      677.31      656.07      5.61 o
  -1   1   8      556.36      620.71      5.95 o
   0   1   8     3067.02     3177.89     30.43 o
   1   1   8     2834.85     2987.30     26.42 o
   2   1   8      489.97      523.66      5.58 o
   3   1   8       11.72        3.68      0.35 o
   4   1   8      991.45      963.01      8.43 o
   5   1   8      440.81      464.60      4.42 o
   6   1   8      279.14      286.17      3.61 o
   7   1   8       81.02       79.15      1.78 o
   8   1   8       68.23       57.93      1.71 o
   9   1   8      213.64      212.03      3.78 o
  10   1   8        3.65        0.66      1.29 o
  11   1   8       10.34       12.24      1.90 o
  12   1   8       15.11       12.12      2.48 o
 -13   2   8        3.45        5.70      2.46 o
 -12   2   8        0.42       -0.09      1.06 o
 -11   2   8        1.66        3.20      1.35 o
 -10   2   8       70.26       68.21      2.61 o
  -9   2   8        0.01        0.07      0.52 o
  -8   2   8       72.03       78.57      1.76 o
  -7   2   8       73.24       68.96      1.62 o
  -6   2   8       29.79       38.22      1.10 o
  -5   2   8        1.17        2.67      0.39 o
  -4   2   8       28.46       31.51      0.82 o
  -3   2   8      939.27      950.05      8.81 o
  -2   2   8       23.22       19.99      0.61 o
  -1   2   8      156.58      143.68      1.98 o
   0   2   8        2.19        0.92      0.27 o
   1   2   8      136.02      117.80      1.77 o
   2   2   8        3.76        3.99      0.41 o
   3   2   8      558.80      573.94      6.32 o
   4   2   8      324.78      316.76      3.91 o
   5   2   8       25.89       32.36      1.24 o
   6   2   8       10.59       11.00      0.88 o
   7   2   8       29.95       22.23      1.40 o
   8   2   8      156.56      166.31      4.31 o
   9   2   8       42.24       34.35      2.29 o
  10   2   8        0.60       -0.35      1.19 o
  11   2   8       12.57       11.50      2.10 o
  12   2   8        2.32        2.43      1.64 o
 -12   3   8        0.23        1.85      1.78 o
 -11   3   8        7.08        6.53      1.36 o
 -10   3   8        8.26        7.70      1.29 o
  -9   3   8       26.70       26.80      1.97 o
  -8   3   8       12.17       11.24      1.09 o
  -7   3   8       88.72       82.57      2.29 o
  -6   3   8        0.00       -0.46      0.47 o
  -5   3   8       32.34       31.84      1.28 o
  -4   3   8       43.40       36.96      1.22 o
  -3   3   8       93.89      102.30      1.71 o
  -2   3   8        4.60        6.42      0.88 o
  -1   3   8        0.99        1.30      0.32 o
   0   3   8       27.72       33.21      0.93 o
   1   3   8      134.23      137.68      4.55 o
   2   3   8      148.47      150.12      2.69 o
   3   3   8       22.77       29.80      1.07 o
   4   3   8        7.87       10.13      0.73 o
   5   3   8      145.08      122.24      2.49 o
   6   3   8      227.51      234.94      4.39 o
   7   3   8       33.28       28.97      1.97 o
   8   3   8        2.39        2.26      1.01 o
   9   3   8        3.07        0.94      1.55 o
  10   3   8        2.56        3.15      1.24 o
  11   3   8        0.78        0.50      1.23 o
 -11   4   8        0.49        0.76      1.31 o
 -10   4   8        1.13        0.94      1.10 o
  -9   4   8       19.97       15.96      1.52 o
  -8   4   8       33.41       30.57      2.20 o
  -7   4   8        7.72       11.62      1.19 o
  -6   4   8        0.27        0.80      0.60 o
  -5   4   8       29.96       25.04      1.12 o
  -4   4   8      277.36      238.00      4.51 o
  -3   4   8        4.31        8.05      0.99 o
  -2   4   8       59.43       55.95      1.93 o
  -1   4   8      841.67      893.52     12.25 o
   0   4   8      793.98      754.35     10.58 o
   1   4   8       95.99       85.68      1.84 o
   2   4   8      299.09      292.83      3.88 o
   3   4   8      251.89      248.87      4.37 o
   4   4   8        0.64        0.01      0.64 o
   5   4   8        0.00       -0.64      0.64 o
   6   4   8       19.94       20.70      2.42 o
   7   4   8       68.88       73.75      2.82 o
   8   4   8        0.67        0.26      1.12 o
   9   4   8        3.49        5.86      1.69 o
  10   4   8       95.45       99.76      4.73 o
  11   4   8        1.76        1.43      2.21 o
 -10   5   8        0.03       -0.11      1.15 o
  -9   5   8        4.86        5.89      1.16 o
  -8   5   8       18.94       18.12      1.50 o
  -7   5   8        5.03        4.81      1.06 o
  -6   5   8       66.32       62.71      2.87 o
  -5   5   8        1.47        2.22      0.91 o
  -4   5   8       39.92       40.25      2.40 o
  -3   5   8       60.96       66.96      2.71 o
  -2   5   8        2.76        3.27      1.13 o
  -1   5   8       66.56       60.27      2.50 o
   0   5   8        1.18        0.86      0.78 o
   1   5   8       32.64       31.25      2.72 o
   2   5   8        4.09        6.43      2.07 o
   3   5   8        0.10       -0.10      0.59 o
   4   5   8      120.04      122.23      3.30 o
   5   5   8      272.17      263.86      5.70 o
   6   5   8        7.55        5.21      1.17 o
   7   5   8       90.58       92.18      3.27 o
   8   5   8        5.62        4.00      1.84 o
   9   5   8       46.70       50.44      4.17 o
  -8   6   8        0.06        0.35      1.59 o
  -7   6   8       29.86       25.34      2.46 o
  -6   6   8       78.83       94.84      6.38 o
  -5   6   8        0.09        0.77      1.15 o
  -4   6   8        0.02        2.01      1.14 o
  -3   6   8        9.49        7.36      1.45 o
  -2   6   8      145.55      153.91      6.52 o
  -1   6   8       33.70       31.27      2.92 o
   0   6   8        2.93        6.94      1.66 o
   1   6   8       12.04       13.48      3.37 o
   2   6   8       29.22       27.44      2.85 o
   3   6   8       33.97       30.19      3.02 o
   4   6   8       28.96       32.06      3.88 o
   5   6   8       26.46       29.63      3.05 o
   6   6   8       39.35       43.15      2.09 o
   7   6   8        5.35        6.62      1.38 o
   8   6   8       16.81       14.66      2.29 o
  -6   7   8       17.56       14.49      3.90 o
  -5   7   8        6.44        7.67      3.04 o
  -4   7   8       11.59       12.42      3.20 o
  -3   7   8        0.47        1.86      1.53 o
  -2   7   8       13.77       11.83      2.23 o
  -1   7   8       59.22       58.99      4.23 o
   0   7   8       14.57       14.06      2.30 o
   1   7   8       48.10       55.32      4.20 o
   2   7   8       14.83       16.30      2.57 o
   3   7   8        0.49        4.19      1.69 o
   4   7   8        0.02        2.33      2.48 o
   5   7   8        0.63        5.39      2.64 o
 -13   1   9        0.00        0.13      1.35 o
 -12   1   9        0.75        0.34      0.87 o
 -11   1   9       69.45       74.33      2.53 o
 -10   1   9       11.63       10.60      1.21 o
  -9   1   9      117.80      124.90      3.07 o
  -8   1   9       77.05       79.85      1.87 o
  -7   1   9        3.38        2.52      0.49 o
  -6   1   9      224.07      237.26      2.74 o
  -5   1   9        0.23        0.09      0.30 o
  -4   1   9      914.70     1003.39      8.98 o
  -3   1   9        0.03        0.39      0.27 o
  -2   1   9      122.42       98.90      1.28 o
  -1   1   9        8.50        5.21      0.38 o
   0   1   9        0.06       -0.15      0.15 o
   1   1   9      457.21      502.24      4.96 o
   2   1   9     1217.54     1416.20     12.90 o
   3   1   9        9.05        9.14      0.45 o
   4   1   9        1.00        1.54      0.30 o
   5   1   9     1115.26     1091.44     11.21 o
   6   1   9      953.78      948.78     11.00 o
   7   1   9       94.57       80.37      1.81 o
   8   1   9        0.13       -0.05      0.51 o
   9   1   9       23.25       22.76      1.16 o
  10   1   9        0.05        0.36      1.35 o
  11   1   9       44.89       39.51      3.80 o
  12   1   9        7.41       12.52      2.53 o
 -13   2   9        0.95        0.16      2.03 o
 -12   2   9        0.27        0.52      1.10 o
 -11   2   9       26.75       27.69      2.35 o
 -10   2   9        6.72        9.79      0.88 o
  -9   2   9       27.32       25.77      1.29 o
  -8   2   9        4.22        3.53      0.63 o
  -7   2   9       46.88       44.09      1.48 o
  -6   2   9       26.17       24.34      1.13 o
  -5   2   9       34.64       37.58      1.07 o
  -4   2   9     2157.71     2133.17     21.19 o
  -3   2   9      676.18      681.54      6.31 o
  -2   2   9      134.27      145.26      1.94 o
  -1   2   9       18.28       29.03      0.74 o
   0   2   9      286.27      321.73      3.86 o
   1   2   9      912.31      941.61      9.73 o
   2   2   9     1046.98     1058.70     10.88 o
   3   2   9       80.57       98.54      2.58 o
   4   2   9     1105.60     1105.70     11.48 o
   5   2   9       30.65       32.27      1.29 o
   6   2   9       60.64       70.34      2.10 o
   7   2   9        2.35        1.81      0.89 o
   8   2   9       33.97       31.13      2.06 o
   9   2   9       10.94        8.42      1.33 o
  10   2   9      132.62      129.39     16.90 o
  11   2   9       90.26       99.24      4.51 o
  12   2   9        5.12        5.39      2.31 o
 -12   3   9        8.63        9.11      2.69 o
 -11   3   9       10.62        8.29      2.13 o
 -10   3   9       15.95       17.57      2.62 o
  -9   3   9       25.92       29.33      1.92 o
  -8   3   9       10.49       11.43      1.64 o
  -7   3   9        3.55        5.91      0.92 o
  -6   3   9       88.98       85.92      1.91 o
  -5   3   9        2.94        6.75      1.10 o
  -4   3   9       24.02       28.00      1.12 o
  -3   3   9      296.32      305.03      4.26 o
  -2   3   9      344.12      315.93      5.90 o
  -1   3   9       98.51       82.53      1.50 o
   1   3   9       93.19       94.65      2.23 o
   2   3   9       38.66       38.76      2.39 o
   3   3   9       35.89       31.23      1.46 o
   4   3   9      114.28      104.94      3.00 o
   5   3   9      871.88      870.83     11.87 o
   6   3   9       37.90       44.78      1.86 o
   7   3   9       13.87       14.07      1.51 o
   8   3   9       42.39       40.74      2.50 o
   9   3   9       28.55       31.01      2.33 o
  10   3   9       18.12       17.94      2.00 o
  11   3   9        7.16        7.29      1.61 o
 -11   4   9        0.30       -1.26      1.26 o
 -10   4   9        0.57        0.70      0.96 o
  -9   4   9       36.04       30.99      2.01 o
  -8   4   9        0.73        1.22      0.78 o
  -7   4   9        2.91        1.51      1.53 o
  -6   4   9      167.33      152.91      2.77 o
  -5   4   9       81.97       84.92      2.02 o
  -4   4   9      219.22      189.95      3.91 o
  -3   4   9      452.66      425.28      6.82 o
  -2   4   9        9.46        9.04      1.00 o
  -1   4   9      423.71      392.19      6.30 o
   0   4   9        1.79        2.77      1.21 o
   1   4   9      123.15      113.11      2.22 o
   2   4   9      418.42      417.60      6.41 o
   3   4   9      350.09      369.57      5.94 o
   4   4   9       40.12       38.18      3.04 o
   5   4   9        2.90        2.64      1.07 o
   6   4   9        0.09        0.12      1.30 o
   7   4   9       52.54       61.15      2.67 o
   8   4   9       54.48       56.08      4.05 o
   9   4   9       26.92       25.79      2.79 o
  10   4   9        0.73        0.79      1.51 o
 -10   5   9        1.04        0.72      1.24 o
  -9   5   9        2.88        3.18      1.02 o
  -8   5   9        5.12        4.74      1.12 o
  -7   5   9       16.87       20.44      1.36 o
  -6   5   9        0.16        1.76      0.90 o
  -5   5   9        2.65        2.74      1.14 o
  -4   5   9        5.62        3.56      1.50 o
  -3   5   9       99.29       95.51      3.54 o
  -2   5   9       48.15       48.45      2.48 o
  -1   5   9        1.44        0.48      0.85 o
   0   5   9       12.36       17.00      3.61 o
   1   5   9        7.42        7.74      2.16 o
   2   5   9      223.12      222.00      6.78 o
   3   5   9       25.15       19.24      1.36 o
   4   5   9      116.50      106.70      5.11 o
   5   5   9      108.93      111.65      3.42 o
   6   5   9       29.34       26.92      2.00 o
   7   5   9        9.31       12.71      1.61 o
   8   5   9        0.21        0.65      1.26 o
   9   5   9       30.80       30.56      3.69 o
  -8   6   9        0.22        0.51      1.62 o
  -7   6   9        9.45        8.50      1.75 o
  -6   6   9        0.56        2.39      1.31 o
  -5   6   9       43.64       41.47      2.40 o
  -4   6   9        9.74       11.64      2.80 o
  -3   6   9        0.39        0.33      1.31 o
  -2   6   9       13.00       14.18      3.70 o
  -1   6   9        0.45       -1.13      1.63 o
   0   6   9        1.48        1.63      1.68 o
   1   6   9        4.11        4.44      1.57 o
   2   6   9        8.66        6.50      1.75 o
   3   6   9       49.94       44.97      3.63 o
   4   6   9        6.51        6.30      1.83 o
   5   6   9       34.39       32.20      3.24 o
   6   6   9       14.80       14.43      1.41 o
   7   6   9       20.07       26.68      5.54 o
  -6   7   9       24.00       30.85      4.88 o
  -5   7   9       19.58        8.36      3.32 o
  -4   7   9        2.42        0.21      2.29 o
  -3   7   9       35.82       34.57      4.55 o
  -2   7   9        1.75        1.05      1.55 o
  -1   7   9        2.83        2.92      2.40 o
   0   7   9       14.69       13.87      2.48 o
   1   7   9       10.48       12.62      2.31 o
   2   7   9        0.90       -0.36      1.44 o
   3   7   9       11.48        5.28      2.80 o
   4   7   9       17.37       24.01      4.20 o
   5   7   9       27.63       31.14      4.79 o
 -13   0  10        0.78       -1.08      1.56 o
 -12   0  10        0.56       -0.84      1.51 o
 -11   0  10       22.82       23.49      2.46 o
 -10   0  10       11.07       12.32      1.86 o
  -9   0  10      123.95      144.09      6.59 o
  -8   0  10        3.13        3.85      0.95 o
  -7   0  10      314.08      311.65      4.55 o
  -6   0  10      190.20      209.67      3.31 o
  -5   0  10      501.03      517.07      6.46 o
  -4   0  10     1443.34     1427.97     15.76 o
  -3   0  10        1.48        2.36      0.68 o
  -2   0  10     2288.90     2214.79     27.05 o
  -1   0  10       53.68       58.46      2.54 o
   0   0  10      294.96      294.54      3.67 o
   1   0  10     2491.52     2651.24     31.34 o
   2   0  10     1045.91     1072.24     13.21 o
   3   0  10     1127.79     1175.02     14.48 o
   4   0  10      903.16      860.68     10.94 o
   5   0  10       30.10       27.57      1.96 o
   6   0  10     1517.28     1533.42     27.10 o
   7   0  10       41.43       41.13      4.08 o
   8   0  10       16.44       12.96      1.47 o
   9   0  10       14.36       12.96      1.96 o
  10   0  10      309.53      317.03     10.04 o
  11   0  10       28.52       25.32      2.64 o
  12   0  10       25.55       25.22      2.46 o
 -13   1  10        2.58        2.96      1.23 o
 -12   1  10       41.52       47.31      2.25 o
 -11   1  10        6.75        6.92      1.16 o
 -10   1  10       51.05       54.71      2.15 o
  -9   1  10       12.29       13.90      1.13 o
  -8   1  10        2.79        3.31      0.61 o
  -7   1  10      263.87      273.66      3.30 o
  -6   1  10      221.54      230.35      2.67 o
  -5   1  10      118.23      110.59      1.60 o
  -4   1  10      456.11      468.94      4.65 o
  -3   1  10       38.09       39.37      0.93 o
  -2   1  10       34.95       29.09      0.59 o
  -1   1  10      352.52      344.04      3.41 o
   0   1  10      564.10      585.51      6.28 o
   1   1  10     1956.32     2008.25     16.90 o
   2   1  10        7.11       10.99      0.66 o
   3   1  10      569.90      584.89      5.42 o
   4   1  10       86.52       99.01      1.50 o
   5   1  10      456.95      429.84      4.55 o
   6   1  10      291.24      266.59      3.84 o
   7   1  10      106.16      105.54      2.59 o
   8   1  10       33.38       32.95      1.42 o
   9   1  10      233.17      240.54      4.51 o
  10   1  10       31.36       27.15      2.45 o
  11   1  10        0.73        0.02      1.44 o
  12   1  10        2.92        2.94      1.79 o
 -13   2  10        0.73        2.95      2.30 o
 -12   2  10        6.99        5.85      1.96 o
 -11   2  10        5.42        4.84      1.43 o
 -10   2  10        1.07        0.65      0.68 o
  -9   2  10        7.78        5.49      0.81 o
  -8   2  10       37.74       37.48      1.38 o
  -7   2  10        0.86        3.09      0.58 o
  -6   2  10        1.01        1.73      0.59 o
  -5   2  10      142.02      155.99      2.49 o
  -4   2  10        0.88        1.37      0.42 o
  -3   2  10      101.75      102.36      1.71 o
  -2   2  10     1142.84     1174.19     11.02 o
  -1   2  10      145.52      159.37      2.04 o
   0   2  10       70.81       64.10      1.24 o
   1   2  10      114.93      122.05      2.19 o
   2   2  10      379.75      390.13      4.54 o
   3   2  10      205.92      225.88      3.01 o
   4   2  10       13.40       12.99      0.87 o
   5   2  10       66.19       74.61      2.10 o
   6   2  10       98.72      108.90      2.68 o
   7   2  10        2.02        3.07      0.96 o
   8   2  10       17.10       15.62      1.59 o
   9   2  10       91.77       81.14      3.09 o
  10   2  10        0.25       -0.84      1.19 o
  11   2  10       42.22       45.44      3.52 o
  12   2  10       31.46       39.01      4.40 o
 -12   3  10        5.99        5.73      2.53 o
 -11   3  10        0.04        0.33      1.02 o
 -10   3  10       20.47       21.55      1.81 o
  -9   3  10       28.08       22.94      1.72 o
  -8   3  10        0.71        0.01      0.65 o
  -7   3  10        0.43        1.02      0.64 o
  -6   3  10       21.03       25.94      1.23 o
  -5   3  10        4.61        3.92      0.65 o
  -4   3  10       43.36       49.38      1.79 o
  -3   3  10       61.80       57.15      1.17 o
  -2   3  10        2.26        3.32      0.59 o
  -1   3  10      716.02      698.38      8.42 o
   0   3  10      577.01      558.32     28.94 o
   1   3  10       53.34       59.46      2.40 o
   2   3  10      143.43      132.52      2.51 o
   3   3  10      428.15      424.45      5.75 o
   4   3  10        4.14        4.06      0.78 o
   5   3  10       69.98       63.39      2.09 o
   6   3  10        6.46        4.92      0.94 o
   7   3  10       86.13       86.53      3.12 o
   8   3  10       80.68       73.77      3.01 o
   9   3  10       53.55       52.99      2.97 o
  10   3  10       14.62       14.99      1.94 o
  11   3  10        0.57       -0.44      1.26 o
 -11   4  10        0.74        2.88      1.50 o
 -10   4  10        9.16       11.47      1.46 o
  -9   4  10        0.80        0.31      0.83 o
  -8   4  10        3.77        2.88      1.01 o
  -7   4  10      128.02      118.11      4.04 o
  -6   4  10        2.36        2.02      0.63 o
  -5   4  10       66.64       65.00      2.24 o
  -4   4  10       79.98       83.91      2.48 o
  -3   4  10      204.27      195.11      3.97 o
  -2   4  10      136.46      124.46      2.98 o
  -1   4  10       56.83       55.48      2.56 o
   0   4  10      248.64      253.88      4.28 o
   1   4  10       85.09       72.64      2.02 o
   2   4  10      116.49      123.62      2.83 o
   3   4  10      221.13      191.61      3.81 o
   4   4  10       37.68       33.38      1.96 o
   5   4  10        4.27        5.19      1.08 o
   6   4  10       12.93        9.26      2.14 o
   7   4  10      169.78      154.11      7.25 o
   8   4  10       12.18        8.66      2.70 o
   9   4  10        2.71        3.43      1.54 o
  10   4  10       14.22       14.24      2.37 o
 -10   5  10        0.01       -0.44      1.57 o
  -9   5  10        1.89        1.62      1.05 o
  -8   5  10        0.11       -0.33      0.73 o
  -7   5  10       59.41       59.63      2.04 o
  -6   5  10        9.60       10.72      1.32 o
  -5   5  10        0.03       -0.48      0.77 o
  -4   5  10       52.38       51.02      2.53 o
  -3   5  10        0.61        0.45      0.74 o
  -2   5  10        9.81        9.78      1.38 o
  -1   5  10        9.41       14.91      2.08 o
   0   5  10       33.41       34.91      2.85 o
   1   5  10       97.17       97.78      5.98 o
   2   5  10      396.36      395.09      9.96 o
   3   5  10       82.59       73.79      2.76 o
   4   5  10        1.67        2.76      0.94 o
   5   5  10       51.01       61.26      2.95 o
   6   5  10       12.51       16.93      1.71 o
   7   5  10       46.27       41.07      2.54 o
   8   5  10      101.17      102.05      4.47 o
   9   5  10        4.60        6.05      2.16 o
  -8   6  10        7.88        8.54      3.10 o
  -7   6  10        4.10        2.31      1.73 o
  -6   6  10       12.90       16.34      2.53 o
  -5   6  10       34.43       41.45      2.86 o
  -4   6  10        0.42       -0.19      1.24 o
  -3   6  10       34.64       41.59      3.30 o
  -2   6  10        5.59        4.87      1.64 o
  -1   6  10        2.71        4.58      1.77 o
   0   6  10        8.10        1.60      1.53 o
   1   6  10       21.57       25.93      2.80 o
   2   6  10        1.56        2.32      1.54 o
   3   6  10       61.70       83.39      4.39 o
   4   6  10       24.27       28.18      3.05 o
   5   6  10        6.43        6.50      1.98 o
   6   6  10        2.32        2.28      1.03 o
   7   6  10       15.58       17.56      2.19 o
  -4   7  10        4.08        4.77      2.69 o
  -3   7  10        4.26        5.49      2.71 o
  -2   7  10        7.32        2.86      2.45 o
  -1   7  10       12.73       13.66      2.41 o
   0   7  10        3.35        5.09      2.17 o
   1   7  10       15.24       19.26      2.79 o
   2   7  10        4.58        4.56      2.57 o
   3   7  10       30.97       32.69      4.81 o
   4   7  10       10.67       13.84      3.48 o
 -13   1  11        0.26        2.14      1.20 o
 -12   1  11        0.80       -0.28      0.92 o
 -11   1  11       57.48       61.45      3.10 o
 -10   1  11        7.65        8.90      1.54 o
  -9   1  11       11.21        9.23      1.04 o
  -8   1  11       26.64       26.99      1.18 o
  -7   1  11       62.46       65.70      1.60 o
  -6   1  11      285.11      295.31      3.24 o
  -5   1  11        0.07        0.16      0.34 o
  -4   1  11      125.03      133.99      1.88 o
  -3   1  11      227.00      229.20      2.50 o
  -2   1  11       37.15       39.61      0.88 o
  -1   1  11     1167.27     1245.75     11.58 o
   0   1  11        7.53        5.70      0.50 o
   1   1  11     1117.62     1191.19     10.35 o
   2   1  11      548.62      553.61      5.17 o
   3   1  11       56.84       57.95      1.05 o
   4   1  11      172.22      171.00      2.22 o
   5   1  11      389.98      407.09      4.77 o
   6   1  11      528.13      503.61      7.15 o
   7   1  11       26.11       26.79      2.20 o
   8   1  11        0.92        0.79      0.57 o
   9   1  11       97.43       95.69      5.21 o
  10   1  11        8.80        9.40      2.16 o
  11   1  11        6.40        5.75      1.94 o
  12   1  11       13.37       11.34      2.42 o
 -12   2  11       14.75       15.65      3.29 o
 -11   2  11        3.03        1.91      0.86 o
 -10   2  11       40.09       38.92      1.65 o
  -9   2  11       85.19       80.09      2.17 o
  -8   2  11      118.33      121.84      2.41 o
  -7   2  11        7.75       11.39      0.81 o
  -6   2  11      140.06      143.30      2.30 o
  -5   2  11      127.63      135.37      2.32 o
  -4   2  11      371.05      359.22      4.73 o
  -3   2  11      141.47      160.47      2.30 o
  -2   2  11       20.59       20.15      0.82 o
  -1   2  11     1920.73     1936.78     15.53 o
   0   2  11        0.16        0.61      0.25 o
   1   2  11      168.31      138.87      2.97 o
   2   2  11      195.55      177.39      2.89 o
   3   2  11      367.57      361.99      4.95 o
   4   2  11        1.82        0.36      0.46 o
   5   2  11       53.37       47.27      1.77 o
   6   2  11      370.66      334.50      5.53 o
   7   2  11     1225.75     1225.77     18.89 o
   8   2  11        2.36       -0.32      0.89 o
   9   2  11        1.21       -0.24      1.76 o
  10   2  11        1.09        1.10      1.33 o
  11   2  11       23.70       20.25      3.34 o
 -12   3  11       16.34       18.75      3.44 o
 -11   3  11        2.11        4.20      1.24 o
 -10   3  11       12.07        8.74      1.33 o
  -9   3  11       21.65       20.65      1.68 o
  -8   3  11        0.19        0.42      0.67 o
  -7   3  11       14.48       14.42      1.17 o
  -6   3  11       16.50       15.79      1.16 o
  -5   3  11       65.84       58.72      1.42 o
  -4   3  11        7.39        6.54      0.54 o
  -3   3  11      643.19      664.84      7.32 o
  -2   3  11      167.79      167.05      3.09 o
  -1   3  11       29.80       40.29      1.52 o
   1   3  11      259.28      240.42      4.18 o
   2   3  11      706.44      728.29      8.93 o
   3   3  11      173.29      190.17      3.26 o
   4   3  11        0.20       -0.06      0.55 o
   5   3  11       49.88       62.81      2.12 o
   6   3  11       28.42       27.37      1.67 o
   7   3  11       22.68       25.92      2.01 o
   8   3  11       41.42       42.15      2.65 o
   9   3  11       62.87       71.28      3.16 o
  10   3  11       70.96       81.31      3.49 o
  11   3  11        0.96        0.45      1.48 o
 -11   4  11        0.17        0.58      2.04 o
 -10   4  11        1.73        1.11      1.01 o
  -9   4  11        9.57        9.61      1.27 o
  -8   4  11       42.84       37.91      1.80 o
  -7   4  11        8.40        9.94      1.04 o
  -6   4  11       17.47       20.31      1.16 o
  -5   4  11       20.01       18.89      1.10 o
  -4   4  11        4.02        3.81      0.87 o
  -3   4  11       51.79       55.53      2.26 o
  -2   4  11       87.01       98.46      2.61 o
  -1   4  11       13.33       14.61      1.19 o
   0   4  11      194.57      187.98      3.55 o
   1   4  11       17.98       17.02      1.21 o
   2   4  11        4.83        5.35      0.91 o
   3   4  11      191.62      201.54      4.03 o
   4   4  11        0.37        0.38      0.65 o
   5   4  11      108.43      109.75      3.38 o
   6   4  11      165.96      158.04      4.66 o
   7   4  11        3.40        0.80      1.43 o
   8   4  11        3.19        4.29      2.48 o
   9   4  11        1.15       -0.86      1.37 o
  10   4  11        0.06       -0.01      2.04 o
 -10   5  11        0.32       -0.02      1.72 o
  -9   5  11        1.50        2.19      1.09 o
  -8   5  11        0.58       -0.33      0.79 o
  -7   5  11        0.04       -0.03      0.61 o
  -6   5  11        5.11        3.67      1.06 o
  -5   5  11        9.14       10.05      1.33 o
  -4   5  11        3.02        2.63      1.08 o
  -3   5  11       48.75       46.93      3.59 o
  -2   5  11        3.12        2.72      1.01 o
  -1   5  11       37.78       35.42      2.34 o
   0   5  11      156.30      149.79      4.27 o
   1   5  11      357.59      344.19      7.24 o
   2   5  11       19.54       24.65      1.41 o
   3   5  11       74.37       67.99      2.67 o
   4   5  11        0.08       -0.49      0.82 o
   5   5  11       25.37       18.98      1.75 o
   6   5  11       18.00       19.53      2.59 o
   7   5  11        0.84       -0.11      1.18 o
   8   5  11       35.88       37.33      3.16 o
  -8   6  11       16.02       18.21      4.11 o
  -7   6  11       24.12       17.54      3.88 o
  -6   6  11        8.45        7.58      2.04 o
  -5   6  11        3.41        3.80      1.37 o
  -4   6  11       17.08       15.15      2.33 o
  -3   6  11        4.06        5.77      1.67 o
  -2   6  11       37.02       34.98      3.05 o
  -1   6  11       13.22       12.80      2.14 o
   0   6  11        3.28        1.48      1.39 o
   1   6  11       53.31       44.92      3.56 o
   2   6  11       12.68       13.22      3.18 o
   3   6  11       21.00       22.69      2.80 o
   4   6  11       21.06       22.96      2.81 o
   5   6  11       19.42       25.08      2.99 o
   6   6  11        9.92       10.85      1.67 o
   7   6  11      106.07      112.61      7.22 o
  -4   7  11       38.46       39.45      4.81 o
  -3   7  11        0.05        3.36      2.50 o
  -2   7  11        1.68        3.08      2.46 o
  -1   7  11        0.01       -1.35      2.13 o
   0   7  11       12.53       10.05      3.07 o
   1   7  11        9.93        8.85      2.85 o
   2   7  11       52.81       56.95      6.05 o
   3   7  11        3.00        4.47      2.63 o
   4   7  11        3.28        1.69      2.61 o
 -12   0  12       10.61       10.02      5.10 o
 -11   0  12       88.13      101.24      4.37 o
 -10   0  12       45.10       44.78      3.60 o
  -9   0  12       62.40       57.00      3.07 o
  -8   0  12       21.98       17.92      1.96 o
  -7   0  12      160.10      173.29      3.11 o
  -6   0  12      242.37      262.51      4.63 o
  -5   0  12      312.24      326.91      4.56 o
  -4   0  12        2.83        0.78      0.43 o
  -3   0  12        8.68        7.98      0.74 o
  -2   0  12      363.62      418.60      6.84 o
  -1   0  12     1636.40     1681.25     20.42 o
   0   0  12      161.18      147.72      2.53 o
   1   0  12     1402.06     1362.71     16.66 o
   2   0  12        8.90       11.64      0.71 o
   3   0  12     2489.13     2500.60     29.89 o
   4   0  12      364.56      384.03      5.54 o
   5   0  12      581.18      567.86      8.90 o
   6   0  12      498.41      496.26     13.91 o
   7   0  12      966.26      936.96     24.12 o
   8   0  12        3.04        1.39      1.12 o
   9   0  12      177.08      185.31      6.85 o
  10   0  12        4.19        3.36      1.42 o
  11   0  12       10.58       15.40      2.06 o
  12   0  12        6.49        8.97      1.58 o
 -13   1  12        0.08       -1.10      1.35 o
 -12   1  12       10.30       11.79      1.51 o
 -11   1  12       17.45       16.48      1.66 o
 -10   1  12        4.95        5.66      1.06 o
  -9   1  12        3.19        3.18      0.74 o
  -8   1  12        2.56        3.74      0.63 o
  -7   1  12       34.92       36.02      1.15 o
  -6   1  12        0.65        0.25      0.42 o
  -5   1  12        6.14        7.97      0.57 o
  -4   1  12      307.22      292.76      3.24 o
  -3   1  12       10.94        8.35      0.46 o
  -2   1  12      638.97      657.31      6.15 o
  -1   1  12      330.04      313.03      3.45 o
   0   1  12       66.31       86.71      1.44 o
   1   1  12      317.76      329.52      3.39 o
   2   1  12        1.08        0.84      0.31 o
   3   1  12      113.74      125.67      2.00 o
   4   1  12      186.21      207.86      2.85 o
   5   1  12        5.42        5.47      0.63 o
   6   1  12      338.17      357.95      5.47 o
   7   1  12       12.12       12.15      0.98 o
   8   1  12        2.57        2.16      0.68 o
   9   1  12       20.82       19.79      2.81 o
  10   1  12        5.99        2.85      1.70 o
  11   1  12       28.23       25.72      3.21 o
 -12   2  12        2.34        0.31      2.11 o
 -11   2  12        0.01        0.76      0.75 o
 -10   2  12       10.28        8.74      1.02 o
  -9   2  12        0.29        0.48      0.69 o
  -8   2  12        0.45        0.95      0.61 o
  -7   2  12        0.36        0.54      0.51 o
  -6   2  12        5.42        6.88      0.69 o
  -5   2  12      550.04      555.46      6.00 o
  -4   2  12      130.61      129.33      2.24 o
  -3   2  12      245.44      262.81      3.55 o
  -2   2  12      142.00       71.50     14.75 o
  -1   2  12      226.31      217.18      2.58 o
   0   2  12      644.93      660.52      7.78 o
   1   2  12       10.56       12.78      0.85 o
   2   2  12        8.20        8.21      0.74 o
   3   2  12       15.34       19.34      1.31 o
   4   2  12      109.20      107.07      2.25 o
   5   2  12       19.21       13.90      1.14 o
   6   2  12       50.31       50.78      1.92 o
   7   2  12      183.64      184.89      4.64 o
   8   2  12       23.07       23.18      1.95 o
   9   2  12        1.02        2.13      1.85 o
  10   2  12        7.64        8.84      2.51 o
  11   2  12        2.22        2.08      2.05 o
 -12   3  12        3.56        0.98      1.97 o
 -11   3  12        2.55        3.57      1.42 o
 -10   3  12        0.66        0.71      0.99 o
  -9   3  12        6.93       11.21      1.20 o
  -8   3  12       18.15       12.46      1.36 o
  -7   3  12        1.37        0.66      0.71 o
  -6   3  12      356.51      326.02      4.31 o
  -5   3  12       60.57       60.85      1.79 o
  -4   3  12        0.99        1.05      0.51 o
  -3   3  12       42.52       54.30      1.84 o
  -2   3  12       78.99       79.86      1.45 o
  -1   3  12      867.13      860.32     11.52 o
   0   3  12       24.35       22.49      1.30 o
   1   3  12      564.01      587.65      8.39 o
   2   3  12       75.63       81.21      2.23 o
   3   3  12        2.87        0.75      0.56 o
   4   3  12        4.48        5.55      0.77 o
   5   3  12      321.66      313.33      5.47 o
   6   3  12        8.41       10.12      1.16 o
   7   3  12        0.48        2.24      1.05 o
   8   3  12        4.64        4.77      1.32 o
   9   3  12       20.80       17.87      2.63 o
  10   3  12        0.27       -0.69      1.37 o
  11   3  12       86.48       90.75      4.56 o
 -11   4  12        0.26       -1.89      2.08 o
 -10   4  12        2.35        3.32      1.27 o
  -9   4  12        6.37        3.43      1.05 o
  -8   4  12        2.52        3.79      0.90 o
  -7   4  12       18.46       17.77      1.37 o
  -6   4  12       21.29       24.52      1.35 o
  -5   4  12        0.89       -0.34      0.53 o
  -4   4  12       87.37       89.69      2.93 o
  -3   4  12       28.89       28.45      1.99 o
  -2   4  12       27.80       30.93      2.06 o
  -1   4  12       47.22       43.80      1.75 o
   0   4  12       33.27       32.06      1.49 o
   1   4  12       27.83       26.73      1.46 o
   2   4  12       33.84       31.99      1.62 o
   3   4  12       47.10       45.27      1.84 o
   4   4  12      265.59      247.94      4.67 o
   5   4  12        5.41        0.99      0.92 o
   6   4  12       13.02       12.90      1.52 o
   7   4  12        8.49        8.69      2.18 o
   8   4  12      119.61      122.07      6.07 o
   9   4  12        0.03       -1.26      1.43 o
  10   4  12        4.05        6.64      2.66 o
  -9   5  12        7.70        4.79      1.42 o
  -8   5  12        3.75        5.37      1.00 o
  -7   5  12        0.92       -0.22      1.62 o
  -6   5  12        2.10        2.64      1.16 o
  -5   5  12       10.28        7.17      1.19 o
  -4   5  12        6.72        7.40      1.37 o
  -3   5  12      156.41      154.15     10.40 o
  -2   5  12       99.53       98.35      3.44 o
  -1   5  12       22.54       19.65      1.98 o
   0   5  12       69.20       62.68      2.77 o
   1   5  12       29.94       27.81      2.17 o
   2   5  12      222.22      238.93      5.01 o
   3   5  12       65.79       65.50      2.54 o
   4   5  12       21.08       19.21      1.66 o
   5   5  12      269.15      280.58      6.20 o
   6   5  12       18.48       17.50      2.04 o
   7   5  12       11.77       16.97      2.25 o
   8   5  12        0.34       -0.55      1.84 o
  -7   6  12       19.43       21.83      4.29 o
  -6   6  12        4.78        2.39      2.32 o
  -5   6  12       30.32       28.48      2.53 o
  -4   6  12       40.86       34.87      3.19 o
  -3   6  12        3.52        4.05      1.78 o
  -2   6  12        8.72        8.17      1.91 o
  -1   6  12        0.05       -0.09      1.26 o
   0   6  12       97.36      112.52      4.93 o
   1   6  12        0.14       -0.08      1.32 o
   2   6  12       12.58       15.43      2.34 o
   3   6  12       14.61       14.29      2.40 o
   4   6  12       52.76       66.36      4.31 o
   5   6  12        1.02        1.96      0.90 o
   6   6  12        3.40        4.01      1.30 o
  -4   7  12        0.33        2.41      2.67 o
  -3   7  12       24.54       31.21      4.67 o
  -2   7  12        4.98        2.08      2.43 o
  -1   7  12        4.35        4.33      2.58 o
   0   7  12        9.90       13.11      3.37 o
   1   7  12        0.17        0.04      2.25 o
   2   7  12        1.88       -0.56      2.07 o
   3   7  12       24.48       33.63      4.88 o
 -12   1  13        6.91        7.08      1.54 o
 -11   1  13        6.53        7.49      1.24 o
 -10   1  13       37.89       41.21      2.09 o
  -9   1  13        2.77        0.41      0.65 o
  -8   1  13        5.87        5.42      0.71 o
  -7   1  13       17.71       18.30      0.91 o
  -6   1  13        4.39        3.48      0.53 o
  -5   1  13       21.62       22.40      0.92 o
  -4   1  13       54.54       62.58      1.63 o
  -3   1  13      158.25      159.83      2.11 o
  -2   1  13       12.54       12.82      0.64 o
  -1   1  13      353.30      347.21      3.81 o
   0   1  13      378.44      398.08      4.72 o
   1   1  13       47.88       53.42      1.27 o
   2   1  13     1050.07     1065.76     11.00 o
   3   1  13      194.50      193.88      2.72 o
   4   1  13      204.35      203.62      2.86 o
   5   1  13       84.83       80.69      1.79 o
   6   1  13        0.23       -0.39      0.54 o
   7   1  13        3.86        2.83      0.74 o
   8   1  13      126.82      115.81      3.02 o
   9   1  13        3.68        7.18      1.98 o
  10   1  13       58.16       50.57      3.89 o
  11   1  13        3.77        2.09      1.68 o
 -12   2  13        5.85        2.93      2.41 o
 -11   2  13       11.05       13.04      1.15 o
 -10   2  13       11.17       15.34      1.24 o
  -9   2  13        3.20        2.40      0.80 o
  -8   2  13       18.41       19.88      1.18 o
  -7   2  13        0.06       -0.53      0.53 o
  -6   2  13      216.05      209.98      3.04 o
  -5   2  13      214.74      214.86      3.20 o
  -4   2  13       25.08       20.21      0.98 o
  -3   2  13       14.01       14.35      0.77 o
  -2   2  13      435.03      430.30      5.57 o
  -1   2  13       41.33       45.34      1.25 o
   0   2  13      218.70      221.56      2.99 o
   1   2  13      163.52      190.10      2.88 o
   2   2  13       23.24       28.59      1.27 o
   3   2  13     1663.89     1626.00     18.19 o
   4   2  13     1078.18     1050.76     12.31 o
   5   2  13       90.63       84.83      2.39 o
   6   2  13       30.95       29.01      1.65 o
   7   2  13       16.31       17.55      1.68 o
   8   2  13       11.99       10.52      1.80 o
   9   2  13      131.56      127.61      6.68 o
  10   2  13       49.72       48.88      4.75 o
  11   2  13        3.30        2.68      1.98 o
 -11   3  13        2.04        0.73      1.21 o
 -10   3  13        0.26       -0.80      0.90 o
  -9   3  13        5.85        2.56      1.12 o
  -8   3  13       43.18       41.69      2.26 o
  -7   3  13        8.35        9.96      1.08 o
  -6   3  13       63.28       58.86      1.53 o
  -5   3  13       84.99       87.74      2.01 o
  -4   3  13       10.14        9.76      1.02 o
  -3   3  13      346.57      329.91      5.34 o
  -2   3  13      740.38      716.73      8.57 o
  -1   3  13        1.74        0.45      0.65 o
   0   3  13      295.23      299.44      6.96 o
   1   3  13       50.37       43.71      2.10 o
   2   3  13        1.07        1.33      0.86 o
   3   3  13        2.58        2.92      0.71 o
   4   3  13       54.80       69.55      2.08 o
   5   3  13       52.05       69.24      2.32 o
   6   3  13       95.00      102.86      2.90 o
   7   3  13      180.12      175.66      4.73 o
   8   3  13       12.95       11.49      1.67 o
   9   3  13       18.17       21.77      2.60 o
  10   3  13        0.73       -0.22      1.40 o
 -10   4  13        0.37       -0.70      1.09 o
  -9   4  13        6.82        6.55      1.06 o
  -8   4  13       26.55       23.27      1.53 o
  -7   4  13        4.82        4.65      0.87 o
  -6   4  13       21.14       16.75      1.17 o
  -5   4  13       88.44       86.26      2.28 o
  -4   4  13       37.53       31.05      3.27 o
  -3   4  13        2.48        3.41      1.34 o
  -2   4  13       32.90       28.44      1.20 o
  -1   4  13      425.98      409.60      6.39 o
   0   4  13      251.74      272.48      4.80 o
   1   4  13      216.25      220.76      4.23 o
   2   4  13        1.88        0.39      0.66 o
   3   4  13      169.89      179.47      5.49 o
   4   4  13        0.18        0.34      0.89 o
   5   4  13        1.10        1.03      0.94 o
   6   4  13        5.36        5.49      1.45 o
   7   4  13       13.86       15.26      2.17 o
   8   4  13       79.22       74.92      4.02 o
   9   4  13        3.62        3.30      1.75 o
  -9   5  13       11.05        7.32      1.49 o
  -8   5  13        9.32        9.53      1.24 o
  -7   5  13        1.51        1.82      1.49 o
  -6   5  13       43.09       41.66      2.70 o
  -5   5  13        7.76        7.21      1.18 o
  -4   5  13        0.23        0.05      0.95 o
  -3   5  13        3.84        3.75      1.20 o
  -2   5  13       21.57       18.57      2.10 o
  -1   5  13        1.90        1.60      1.00 o
   0   5  13        0.03       -0.15      1.07 o
   1   5  13        2.66        4.28      0.69 o
   2   5  13        6.82        8.01      1.36 o
   3   5  13      133.77      140.24      3.83 o
   4   5  13        8.55       10.09      1.42 o
   5   5  13        6.96        8.42      1.37 o
   6   5  13        8.05       12.99      1.62 o
   7   5  13        0.03        0.02      1.98 o
   8   5  13       25.26       22.16      3.26 o
  -7   6  13        0.13       -2.15      2.15 o
  -6   6  13        0.07        3.32      2.43 o
  -5   6  13        3.18        3.49      2.60 o
  -4   6  13        0.07        0.73      1.47 o
  -3   6  13        0.42        0.96      1.43 o
  -2   6  13       26.35       20.25      2.60 o
  -1   6  13        0.48       -0.94      1.31 o
   0   6  13       27.22       18.63      2.59 o
   1   6  13       23.34       20.52      2.63 o
   2   6  13       37.06       35.18      3.34 o
   3   6  13       92.07       95.82      4.75 o
   4   6  13       24.32       17.13      2.67 o
   5   6  13        0.01       -0.78      1.38 o
   6   6  13        3.49        3.08      1.33 o
  -4   7  13        0.00        0.81      2.53 o
  -3   7  13        0.17        3.38      2.81 o
  -2   7  13        5.92        4.91      3.00 o
  -1   7  13       16.07       15.12      3.66 o
   0   7  13        0.48        4.85      2.62 o
   1   7  13       53.81       48.85      5.58 o
   2   7  13        2.67        5.15      2.77 o
 -12   0  14       11.78       10.44      2.56 o
 -11   0  14       93.42       99.52      4.47 o
 -10   0  14        0.10       -0.16      1.24 o
  -9   0  14       23.33       23.45      2.34 o
  -8   0  14      246.19      264.99      5.12 o
  -7   0  14        2.67        2.22      0.66 o
  -6   0  14      274.27      267.90      4.14 o
  -5   0  14        5.85        6.99      0.76 o
  -4   0  14      401.65      396.37      5.93 o
  -3   0  14       32.78       37.75      1.49 o
  -2   0  14      523.30      531.92      8.45 o
  -1   0  14     1350.18     1409.96     27.71 o
   0   0  14      668.32      669.45      8.84 o
   1   0  14       75.17       71.96      2.14 o
   2   0  14      256.48      283.62      5.19 o
   3   0  14      225.84      226.09      4.46 o
   4   0  14     5776.23     5631.33     92.75 o
   5   0  14      641.59      591.39     11.39 o
   6   0  14       10.31        8.25      1.74 o
   7   0  14      374.35      356.51     10.87 o
   8   0  14       89.82       83.71      4.20 o
   9   0  14       52.02       51.44      3.32 o
  10   0  14        5.34        4.95      1.53 o
  11   0  14        5.15        7.30      1.60 o
 -12   1  14        9.46       10.38      1.72 o
 -11   1  14        0.09        0.26      0.90 o
 -10   1  14        3.03        3.47      1.04 o
  -9   1  14        1.66        0.32      0.68 o
  -8   1  14        0.98        1.28      0.55 o
  -7   1  14       12.38       11.77      0.79 o
  -6   1  14       59.03       64.23      1.44 o
  -5   1  14       12.18       10.45      0.66 o
  -4   1  14      237.79      245.96      2.98 o
  -3   1  14        0.98        0.31      0.36 o
  -2   1  14      380.80      385.11      4.26 o
  -1   1  14        1.43        3.71      0.47 o
   0   1  14       86.59       89.53      1.73 o
   1   1  14     1315.54     1308.47     14.71 o
   2   1  14      218.23      199.50      2.81 o
   3   1  14       32.57       30.64      1.04 o
   4   1  14       33.07       39.50      1.31 o
   5   1  14      124.23      124.54      2.60 o
   6   1  14        3.68        3.70      0.79 o
   7   1  14      246.50      244.97      5.45 o
   8   1  14       95.00       92.14      2.51 o
   9   1  14       84.45       82.07      4.87 o
  10   1  14       33.74       34.66      3.59 o
  11   1  14        2.49        6.37      2.01 o
 -12   2  14        0.05        2.45      2.35 o
 -11   2  14        5.87        7.70      1.03 o
 -10   2  14       12.00       10.27      1.14 o
  -9   2  14        3.28        3.41      0.83 o
  -8   2  14        0.18        0.02      0.76 o
  -7   2  14      121.66      126.16      2.94 o
  -6   2  14       14.48       16.23      0.94 o
  -5   2  14       14.49       12.38      0.93 o
  -4   2  14      152.87      146.38      2.46 o
  -3   2  14      203.44      211.56      3.05 o
  -2   2  14       22.97       23.90      1.40 o
  -1   2  14       21.73       18.14      0.94 o
   0   2  14      117.80      124.32      2.83 o
   1   2  14       23.31       22.58      0.70 o
   2   2  14      119.87      118.49      2.44 o
   3   2  14        5.50        7.87      0.86 o
   4   2  14       16.64       23.07      1.23 o
   5   2  14       93.01       96.18      2.59 o
   6   2  14        0.63       -1.16      1.37 o
   7   2  14        9.86        5.94      1.48 o
   8   2  14        7.52        6.24      2.17 o
   9   2  14       73.26       70.63      4.99 o
  10   2  14       22.33       21.62      3.42 o
 -11   3  14        0.55       -1.04      1.22 o
 -10   3  14        0.12       -0.90      0.90 o
  -9   3  14       17.51       17.62      1.75 o
  -8   3  14        0.55        0.35      0.82 o
  -7   3  14        0.02       -0.40      0.49 o
  -6   3  14      252.30      250.16      3.72 o
  -5   3  14        0.84        1.92      0.74 o
  -4   3  14        4.96        5.77      0.83 o
  -3   3  14      233.69      227.13      4.19 o
  -2   3  14      494.33      501.98      6.37 o
  -1   3  14       11.99       13.39      1.10 o
   0   3  14       17.26       15.73      1.19 o
   1   3  14        0.02        0.28      0.63 o
   2   3  14      670.50      629.70      9.09 o
   3   3  14      177.21      155.82      3.04 o
   4   3  14       50.72       54.01      1.77 o
   5   3  14      382.34      367.97      6.26 o
   6   3  14       10.02        5.19      1.05 o
   7   3  14        1.36        1.57      1.14 o
   8   3  14       83.97       92.88      4.22 o
   9   3  14       14.43       13.35      3.05 o
  10   3  14        1.22        4.80      1.79 o
 -10   4  14        2.15        0.99      1.16 o
  -9   4  14        8.22        5.78      1.19 o
  -8   4  14        4.21        5.10      1.15 o
  -7   4  14        0.97       -0.14      0.70 o
  -6   4  14        0.00       -0.14      0.84 o
  -5   4  14        5.38        5.06      0.79 o
  -4   4  14       82.23       75.04      2.57 o
  -3   4  14        0.06       -0.43      0.83 o
  -2   4  14       36.60       32.93      1.50 o
  -1   4  14      287.09      280.64      4.91 o
   0   4  14       34.39       27.47      1.51 o
   1   4  14       42.17       41.10      1.93 o
   2   4  14       37.96       30.58      1.70 o
   3   4  14      114.67      129.88      3.50 o
   4   4  14       24.07       21.88      1.83 o
   5   4  14       52.33       40.83      2.46 o
   6   4  14       42.31       44.91      2.66 o
   7   4  14       86.82       86.55      4.17 o
   8   4  14       16.13       15.16      4.24 o
   9   4  14       14.53       15.01      3.22 o
  -9   5  14        0.05        2.03      1.22 o
  -8   5  14        5.23        8.29      1.27 o
  -7   5  14       25.02       28.92      2.47 o
  -6   5  14        1.35        1.14      1.13 o
  -5   5  14       40.93       50.00      2.60 o
  -4   5  14       50.53       51.30      2.79 o
  -3   5  14       11.73       14.32      3.16 o
  -2   5  14        8.13       11.71      1.56 o
  -1   5  14        0.12       -0.11      0.96 o
   0   5  14      121.09      120.98      3.94 o
   1   5  14      221.35      217.92      4.18 o
   2   5  14       35.80       38.15      1.84 o
   3   5  14        0.16        0.26      0.78 o
   4   5  14        0.01       -0.85      0.85 o
   5   5  14        2.40        4.02      1.41 o
   6   5  14       32.81       38.84      2.92 o
   7   5  14       25.15       25.87      2.74 o
  -7   6  14        0.77       -1.93      2.12 o
  -6   6  14        3.49        3.22      2.64 o
  -5   6  14        9.90        9.94      1.74 o
  -4   6  14        7.91        9.42      2.16 o
  -3   6  14       18.95       21.24      2.72 o
  -2   6  14        6.67        6.26      2.34 o
  -1   6  14        0.64        3.89      1.72 o
   0   6  14       18.77       21.94      2.79 o
   1   6  14        5.56       13.19      3.95 o
   2   6  14        5.43        7.67      2.08 o
   3   6  14       13.16       12.36      2.31 o
   4   6  14        4.30        1.81      4.09 o
   5   6  14       17.50       19.96      1.92 o
   6   6  14        4.19        3.91      1.41 o
  -3   7  14        2.13        3.69      2.80 o
  -2   7  14        0.28        0.10      2.43 o
  -1   7  14       12.11        6.36      3.15 o
   0   7  14       27.42       30.81      4.79 o
   1   7  14        1.29        0.66      2.56 o
 -12   1  15        0.81        1.02      1.31 o
 -11   1  15        0.18        1.46      1.06 o
 -10   1  15       12.30       12.14      1.40 o
  -9   1  15        3.58        2.97      0.78 o
  -8   1  15        2.00        1.11      0.65 o
  -7   1  15        0.75        0.34      0.48 o
  -6   1  15       49.25       57.33      1.40 o
  -5   1  15        2.63        2.14      0.47 o
  -4   1  15       17.77       17.90      0.84 o
  -3   1  15      308.70      321.95      3.61 o
  -2   1  15        0.94        0.79      0.42 o
  -1   1  15       94.77       94.13      1.70 o
   0   1  15      110.10      113.36      2.21 o
   1   1  15        2.00        1.47      0.42 o
   2   1  15      443.35      399.50      4.82 o
   3   1  15       33.56       36.05      1.27 o
   4   1  15       45.03       44.65      1.38 o
   5   1  15      508.19      505.54      7.25 o
   6   1  15        1.19        1.65      0.72 o
   7   1  15        4.18        6.08      0.91 o
   8   1  15       56.38       53.18      3.91 o
   9   1  15       10.10       10.85      2.29 o
  10   1  15        0.26        0.32      1.46 o
 -12   2  15        0.01        0.29      2.26 o
 -11   2  15        0.01       -0.51      0.81 o
 -10   2  15        8.35        7.88      1.08 o
  -9   2  15        2.64        2.60      0.80 o
  -8   2  15       20.84       22.42      1.44 o
  -7   2  15       64.05       73.52      2.51 o
  -6   2  15        8.64        8.05      0.76 o
  -5   2  15       14.74       12.63      0.89 o
  -4   2  15        2.32        2.31      0.63 o
  -3   2  15        3.70        4.95      0.67 o
  -2   2  15       48.46       49.16      1.33 o
  -1   2  15      300.39      300.42      3.94 o
   0   2  15     1081.35     1032.65     10.88 o
   1   2  15      165.25      158.02      2.43 o
   2   2  15      178.31      167.97      3.03 o
   3   2  15       73.19       77.27      1.99 o
   4   2  15        5.18        3.01      0.68 o
   5   2  15      217.35      221.64      4.95 o
   6   2  15       91.15       94.84      3.87 o
   7   2  15       72.52       71.25      3.50 o
   8   2  15       55.75       60.71      4.52 o
   9   2  15        0.74       -1.50      1.50 o
  10   2  15        0.20        2.51      1.92 o
 -11   3  15        4.34        0.74      1.43 o
 -10   3  15       10.48       11.71      2.11 o
  -9   3  15        9.18       10.29      1.58 o
  -8   3  15        0.02        0.15      0.52 o
  -7   3  15        0.76       -0.05      0.55 o
  -6   3  15        3.81        3.40      0.81 o
  -5   3  15      415.23      414.59      6.77 o
  -4   3  15       20.12       24.42      1.46 o
  -3   3  15       55.87       52.06      1.89 o
  -2   3  15        0.41        0.32      0.62 o
  -1   3  15        0.39        0.52      0.61 o
   0   3  15        0.41        0.69      0.65 o
   1   3  15      409.30      409.69      6.51 o
   2   3  15        4.12        8.33      1.00 o
   3   3  15        9.32       15.37      1.14 o
   4   3  15      221.13      205.06      3.73 o
   5   3  15      254.71      246.48      9.14 o
   6   3  15        6.44        7.15      1.26 o
   7   3  15       94.71      100.99      4.29 o
   8   3  15       65.61       77.47      3.96 o
   9   3  15       11.67       11.89      2.11 o
  10   3  15       72.32       81.53      6.81 o
 -10   4  15        0.08        0.30      1.19 o
  -9   4  15        0.93       -0.28      0.85 o
  -8   4  15       10.58        8.44      1.22 o
  -7   4  15        2.29        1.73      1.06 o
  -6   4  15        7.16        8.00      1.02 o
  -5   4  15        4.23        4.05      0.99 o
  -4   4  15       21.94       18.97      1.58 o
  -3   4  15       29.89       32.79      1.40 o
  -2   4  15      128.27      115.98      2.83 o
  -1   4  15        2.39        3.43      0.82 o
   0   4  15      100.41      109.89      2.83 o
   1   4  15        0.85        0.20      0.73 o
   2   4  15       11.83        7.68      1.57 o
   3   4  15       41.54       39.81      1.94 o
   4   4  15       29.50       32.55      2.23 o
   5   4  15      110.75      132.90      4.36 o
   6   4  15        0.49        0.72      1.26 o
   7   4  15        2.00        4.20      1.66 o
   8   4  15       43.05       49.40      4.97 o
   9   4  15       21.61       17.97      3.49 o
  -9   5  15       34.62       40.44      2.89 o
  -8   5  15        0.26        0.49      1.54 o
  -7   5  15        1.95        2.85      1.42 o
  -6   5  15        3.36        3.70      1.78 o
  -5   5  15        3.77        3.99      1.24 o
  -4   5  15        3.09        2.08      1.19 o
  -3   5  15        0.16        1.50      1.02 o
  -2   5  15        0.10       -0.43      1.01 o
  -1   5  15        2.42        2.42      1.16 o
   0   5  15        2.40        4.55      1.26 o
   1   5  15       85.68       94.40      2.58 o
   2   5  15       17.31       16.79      1.38 o
   3   5  15        2.39        1.21      1.02 o
   4   5  15        1.15        1.01      1.09 o
   5   5  15       19.09       15.63      1.75 o
   6   5  15      196.22      216.16      7.77 o
   7   5  15        3.95        4.20      1.71 o
  -5   6  15        8.54        1.78      2.52 o
  -4   6  15        2.71        2.59      1.73 o
  -3   6  15        1.69        0.62      1.54 o
  -2   6  15       64.18       67.27      4.17 o
  -1   6  15       49.29       47.30      3.81 o
   0   6  15      154.66      149.93      6.58 o
   1   6  15       13.42       11.37      2.33 o
   2   6  15       50.35       59.87      4.38 o
   3   6  15       19.19       15.74      2.64 o
   4   6  15       13.87       18.35      6.25 o
   5   6  15       27.11       26.68      2.22 o
 -12   0  16        8.59        7.79      2.38 o
 -11   0  16        4.79        1.68      1.46 o
 -10   0  16        0.05       -1.13      2.08 o
  -9   0  16       17.83       13.05      2.31 o
  -8   0  16       82.39       95.78      2.78 o
  -7   0  16        0.44        0.19      0.72 o
  -6   0  16        1.67        2.18      0.77 o
  -5   0  16      171.52      185.76      3.70 o
  -4   0  16       49.67       49.79      2.06 o
  -3   0  16      447.74      466.69      9.18 o
  -2   0  16        7.93       10.75      0.90 o
  -1   0  16     2202.59     2225.97     31.65 o
   0   0  16       23.02       37.01      1.78 o
   1   0  16     1337.99     1325.65     19.28 o
   2   0  16      119.48      147.74      3.51 o
   3   0  16       10.15       10.39      1.34 o
   4   0  16        2.77        3.09      0.96 o
   5   0  16       36.82       29.61      2.01 o
   6   0  16        1.41        1.11      1.14 o
   7   0  16      229.28      240.07      8.26 o
   8   0  16      108.15      104.28      4.87 o
   9   0  16       78.09       70.12      3.82 o
  10   0  16       54.55       48.09      3.02 o
 -12   1  16        7.03        8.38      1.73 o
 -11   1  16        2.73        4.24      1.13 o
 -10   1  16        1.77        0.16      0.81 o
  -9   1  16        0.51        1.40      0.81 o
  -8   1  16        9.29        9.17      0.81 o
  -7   1  16       92.90       94.22      2.54 o
  -6   1  16       14.99       14.03      0.88 o
  -5   1  16       19.10       22.69      0.93 o
  -4   1  16        6.97        6.87      0.61 o
  -3   1  16      101.90       98.02      1.83 o
  -2   1  16      322.01      324.52      3.92 o
  -1   1  16       74.08       69.33      1.56 o
   0   1  16       27.57       20.08      0.94 o
   1   1  16      230.46      237.54      5.60 o
   2   1  16        0.15        1.27      0.52 o
   3   1  16        2.50        4.16      0.63 o
   4   1  16      590.60      575.88      7.25 o
   5   1  16      615.15      602.09      9.53 o
   6   1  16       16.09       21.83      1.79 o
   7   1  16       52.24       56.19      2.06 o
   8   1  16        1.44        1.18      1.62 o
   9   1  16       30.55       29.26      3.35 o
  10   1  16       52.36       53.02      4.03 o
 -11   2  16        0.00       -0.26      0.99 o
 -10   2  16        7.33        5.79      1.08 o
  -9   2  16        2.42        2.02      0.86 o
  -8   2  16        0.08        0.06      0.70 o
  -7   2  16       68.51       69.50      2.14 o
  -6   2  16       54.06       54.88      2.19 o
  -5   2  16       11.48       11.24      0.96 o
  -4   2  16       93.07       92.55      2.17 o
  -3   2  16      332.06      326.22      4.76 o
  -2   2  16       64.31       67.26      1.49 o
  -1   2  16       15.24       15.54      0.89 o
   0   2  16        3.14        3.71      0.55 o
   1   2  16        1.91        3.46      0.51 o
   2   2  16       18.47       20.24      1.28 o
   3   2  16       58.52       53.28      2.24 o
   4   2  16       75.19       75.38      2.29 o
   5   2  16      126.59      121.26      3.48 o
   6   2  16       51.41       55.30      3.03 o
   7   2  16        2.87        1.42      1.22 o
   8   2  16       61.59       71.76      4.97 o
   9   2  16        2.96       -0.28      1.68 o
  10   2  16       48.65       45.41      4.57 o
 -11   3  16        9.00        7.01      1.90 o
 -10   3  16        4.87       -0.97      1.54 o
  -9   3  16        4.44        3.88      1.38 o
  -8   3  16       95.65       92.55      2.44 o
  -7   3  16        5.25        4.68      1.08 o
  -6   3  16       72.38       80.26      2.38 o
  -5   3  16        0.42        1.00      0.72 o
  -4   3  16       28.40       32.46      1.66 o
  -3   3  16      442.86      458.56      6.80 o
  -2   3  16       22.17       20.60      1.51 o
  -1   3  16       43.86       52.35      1.90 o
   0   3  16        0.28       -0.41      0.61 o
   1   3  16        5.81        4.18      0.85 o
   2   3  16      381.66      395.65      6.47 o
   3   3  16        7.36        8.96      0.97 o
   4   3  16       39.02       41.87      2.03 o
   5   3  16       26.99       22.82      1.65 o
   6   3  16        7.18        6.91      1.66 o
   7   3  16       69.87       79.86      6.44 o
   8   3  16        0.48        1.58      2.87 o
   9   3  16       32.51       38.40      3.35 o
 -10   4  16        1.30        0.30      2.28 o
  -9   4  16        4.55        4.86      1.26 o
  -8   4  16        9.86        7.74      1.21 o
  -7   4  16        1.08        0.51      0.80 o
  -6   4  16       12.48       12.20      1.18 o
  -5   4  16       22.86       25.54      1.36 o
  -4   4  16       42.93       39.57      2.17 o
  -3   4  16       12.23       12.37      1.34 o
  -2   4  16       34.55       35.26      1.70 o
  -1   4  16        4.85        6.51      1.55 o
   0   4  16      165.69      172.40      5.04 o
   1   4  16        0.45        1.23      0.77 o
   2   4  16       28.29       26.38      1.66 o
   3   4  16      188.31      188.07      4.08 o
   4   4  16      103.94      100.85      3.82 o
   5   4  16        7.93        4.12      1.24 o
   6   4  16       88.85       87.25      4.64 o
   7   4  16        0.37       -0.79      1.80 o
   8   4  16       13.52        7.94      2.74 o
  -8   5  16        1.58        0.68      1.64 o
  -7   5  16       10.05        8.68      1.73 o
  -6   5  16        2.21        2.45      1.32 o
  -5   5  16       69.80       81.63      4.79 o
  -4   5  16        4.06        4.57      1.47 o
  -3   5  16        0.27        0.31      1.01 o
  -2   5  16      134.66      141.12      4.41 o
  -1   5  16       27.28       28.60      2.35 o
   0   5  16       10.00       12.94      1.07 o
   1   5  16        0.56        1.78      0.85 o
   2   5  16        0.62       -0.35      0.81 o
   3   5  16       71.85       86.10      2.77 o
   4   5  16       28.04       25.82      2.61 o
   5   5  16       20.87       21.79      2.04 o
   6   5  16       27.32       22.22      2.72 o
  -5   6  16        0.06       -0.19      2.39 o
  -4   6  16       30.99       35.65      4.65 o
  -3   6  16        2.11        1.70      1.34 o
  -2   6  16       29.85       32.90      2.71 o
  -1   6  16       17.84       17.62      2.14 o
   0   6  16       25.75       27.18      3.09 o
   1   6  16       54.80       53.44      4.14 o
   2   6  16        1.09        1.32      1.74 o
   3   6  16       17.34       24.16      3.14 o
   4   6  16        1.71       -0.27      1.02 o
 -11   1  17        0.43        0.35      1.04 o
 -10   1  17        0.70        1.13      0.86 o
  -9   1  17       18.77       17.68      1.39 o
  -8   1  17        0.00        0.07      0.62 o
  -7   1  17       11.89       11.78      0.91 o
  -6   1  17        4.45        4.86      0.65 o
  -5   1  17        5.80        4.12      0.64 o
  -4   1  17      115.28      117.71      2.16 o
  -3   1  17       31.65       34.93      1.20 o
  -2   1  17       42.02       43.40      1.70 o
  -1   1  17      109.76      104.29      2.00 o
   0   1  17        0.88       -0.07      0.48 o
   1   1  17       90.13       89.89      2.05 o
   2   1  17      840.24      810.04      9.74 o
   3   1  17      385.85      371.70      6.98 o
   4   1  17       24.34       23.16      1.17 o
   5   1  17        5.71        5.40      0.83 o
   6   1  17       17.82       17.67      1.40 o
   7   1  17        4.44        3.30      0.76 o
   8   1  17       50.83       52.33      3.96 o
   9   1  17        0.58       -0.09      1.38 o
  10   1  17       21.74       23.07      2.97 o
 -11   2  17        1.45        1.30      1.04 o
 -10   2  17        0.55        0.56      1.17 o
  -9   2  17       10.35       10.67      1.51 o
  -8   2  17        4.15        3.38      0.96 o
  -7   2  17       40.91       42.79      1.67 o
  -6   2  17       56.66       60.87      1.75 o
  -5   2  17       13.67       13.73      1.06 o
  -4   2  17      648.64      675.25      8.61 o
  -3   2  17      135.35      129.94      2.62 o
  -2   2  17       49.49       53.32      1.52 o
  -1   2  17        7.95        7.11      0.70 o
   0   2  17      297.04      292.07      3.94 o
   1   2  17      238.94      228.84      3.28 o
   2   2  17      385.94      380.82      5.14 o
   3   2  17       89.12       97.49      2.63 o
   4   2  17        6.14        4.79      0.89 o
   5   2  17      101.30      106.33      3.34 o
   6   2  17       53.90       57.05      3.20 o
   7   2  17        3.93        1.80      1.69 o
   8   2  17        2.78        2.43      1.86 o
   9   2  17       37.10       33.54      4.04 o
 -10   3  17        5.09        4.51      2.59 o
  -9   3  17        0.05        0.62      1.19 o
  -8   3  17       19.92       19.22      1.34 o
  -7   3  17       26.31       24.68      1.43 o
  -6   3  17       98.86       92.28      2.63 o
  -5   3  17       50.04       50.50      2.15 o
  -4   3  17      104.62       99.65      2.71 o
  -3   3  17      116.61      116.38      2.65 o
  -2   3  17      299.59      306.94      5.40 o
  -1   3  17       31.54       32.48      1.78 o
   0   3  17        7.54        7.78      1.01 o
   1   3  17      167.86      169.78      3.66 o
   2   3  17      262.54      254.73      4.82 o
   3   3  17        0.57        2.08      0.84 o
   4   3  17      156.99      158.01      6.11 o
   5   3  17       84.50       81.32      3.25 o
   6   3  17      103.71      109.88      4.55 o
   7   3  17       34.49       34.47      3.02 o
   8   3  17       12.46       14.47      2.23 o
   9   3  17        2.53        3.56      1.80 o
  -9   4  17        0.40        1.54      1.11 o
  -8   4  17        3.61        2.89      1.25 o
  -7   4  17        1.46        2.14      0.84 o
  -6   4  17        1.38        1.61      0.80 o
  -5   4  17       33.04       30.81      1.45 o
  -4   4  17        0.59        0.24      0.57 o
  -3   4  17       16.44       18.36      1.94 o
  -2   4  17       14.97       11.65      1.56 o
  -1   4  17        1.19       -0.21      0.88 o
   0   4  17       56.46       55.47      2.12 o
   1   4  17       28.24       30.60      1.79 o
   2   4  17       52.90       55.73      2.16 o
   3   4  17       35.96       35.09      2.00 o
   4   4  17        0.13       -0.10      1.04 o
   5   4  17       28.72       24.08      2.51 o
   6   4  17       51.53       52.79      4.98 o
   7   4  17        4.04        1.73      2.06 o
   8   4  17        5.90        5.86      2.56 o
  -8   5  17        4.43        3.75      2.17 o
  -7   5  17        0.05       -1.18      1.36 o
  -6   5  17        1.93       -0.47      1.20 o
  -5   5  17        7.31        6.78      1.54 o
  -4   5  17        5.78        2.65      1.46 o
  -3   5  17        0.48        0.51      1.09 o
  -2   5  17        0.43       -0.50      1.14 o
  -1   5  17       57.50       62.29      3.48 o
   0   5  17       22.56       24.46      2.10 o
   1   5  17       84.78       83.85      3.57 o
   2   5  17       56.24       58.73      2.44 o
   3   5  17       23.34       22.35      1.97 o
   4   5  17        0.22       -0.29      1.10 o
   5   5  17        1.09        1.33      1.22 o
   6   5  17        3.71       -0.23      2.03 o
  -5   6  17        4.20        4.89      2.37 o
  -4   6  17       32.51       39.34      4.83 o
  -3   6  17        6.23        9.27      2.19 o
  -2   6  17        2.38        1.41      1.28 o
  -1   6  17       13.87       12.95      2.00 o
   0   6  17        4.90        3.58      1.44 o
   1   6  17        4.17        3.19      1.85 o
   2   6  17        0.72       -0.97      1.66 o
   3   6  17        3.78        3.54      2.82 o
   4   6  17       24.85       24.99      2.04 o
 -11   0  18        0.14        0.08      1.52 o
 -10   0  18       10.55        8.64      1.94 o
  -9   0  18        0.04       -0.06      1.29 o
  -8   0  18        0.88        1.86      0.91 o
  -7   0  18        2.09        1.79      0.83 o
  -6   0  18       43.64       51.42      2.00 o
  -5   0  18       20.67       23.09      1.47 o
  -4   0  18      409.11      423.01      7.70 o
  -3   0  18      240.43      240.30      5.09 o
  -2   0  18       11.47        7.64      1.04 o
  -1   0  18        0.49        0.10      0.69 o
   0   0  18      705.57      681.76     11.54 o
   1   0  18       29.62       35.23      1.85 o
   2   0  18     1595.90     1522.43     27.02 o
   3   0  18      231.59      246.24      6.10 o
   4   0  18       26.09       20.38      2.06 o
   5   0  18       77.74       70.05      3.80 o
   6   0  18      245.64      212.70      7.58 o
   7   0  18       23.18       20.77      2.47 o
   8   0  18       41.00       47.26      3.17 o
   9   0  18       17.66       17.33      2.19 o
  10   0  18      105.03      104.81      4.44 o
 -11   1  18        0.15       -0.71      1.12 o
 -10   1  18       10.11        7.52      1.36 o
  -9   1  18        3.41        4.51      1.05 o
  -8   1  18       19.11       18.80      1.17 o
  -7   1  18        1.28       -0.12      0.62 o
  -6   1  18       68.56       66.30      1.86 o
  -5   1  18       41.87       47.58      1.41 o
  -4   1  18        6.63        7.88      0.74 o
  -3   1  18        0.60        0.51      0.66 o
  -2   1  18      356.53      341.07      4.99 o
  -1   1  18      120.00      123.41      2.55 o
   0   1  18      275.18      269.68      4.17 o
   1   1  18       32.58       34.06      1.67 o
   2   1  18      965.54      944.56     11.22 o
   3   1  18       32.20       40.80      1.51 o
   4   1  18       12.29        9.53      0.91 o
   5   1  18       11.01       11.49      1.09 o
   6   1  18        2.26        2.24      0.82 o
   7   1  18      289.83      293.83      6.23 o
   8   1  18       34.55       30.23      3.36 o
   9   1  18        4.44        5.55      1.85 o
 -11   2  18        0.04       -0.02      1.60 o
 -10   2  18        2.72        2.23      1.58 o
  -9   2  18       12.01       10.74      1.51 o
  -8   2  18        8.74        8.17      1.19 o
  -7   2  18        7.72        8.80      0.92 o
  -6   2  18       45.76       47.77      1.89 o
  -5   2  18       26.96       22.82      1.88 o
  -4   2  18       47.29       45.53      1.63 o
  -3   2  18       16.66       15.92      1.09 o
  -2   2  18       85.36       87.80      1.92 o
  -1   2  18      266.67      260.83      3.74 o
   0   2  18      365.94      351.48      4.59 o
   1   2  18       21.83       19.64      1.14 o
   2   2  18       28.16       22.46      1.32 o
   3   2  18       70.70       70.77      2.30 o
   4   2  18        1.68        3.45      0.86 o
   5   2  18       41.32       44.38      2.37 o
   6   2  18        0.45       -0.25      1.08 o
   7   2  18       12.84       14.50      2.83 o
   8   2  18       14.97       12.29      2.60 o
   9   2  18        4.70        6.32      2.39 o
 -10   3  18        3.90        4.10      2.60 o
  -9   3  18        3.03        3.19      1.33 o
  -8   3  18       45.93       40.02      1.90 o
  -7   3  18       18.94       17.31      1.42 o
  -6   3  18        5.18        7.61      1.08 o
  -5   3  18       18.87       17.62      1.42 o
  -4   3  18       86.68       86.30      2.56 o
  -3   3  18       20.85       22.19      1.36 o
  -2   3  18       95.51       95.86      2.72 o
  -1   3  18      130.90      133.04      3.23 o
   0   3  18       61.24       55.88      2.09 o
   1   3  18        0.17       -0.28      0.69 o
   2   3  18       13.57       11.67      1.44 o
   3   3  18        7.00        3.26      1.06 o
   4   3  18        5.22        6.54      1.25 o
   5   3  18       48.31       44.38      4.36 o
   6   3  18        0.00       -0.24      1.80 o
   7   3  18        0.14       -0.78      1.32 o
   8   3  18        6.31       14.63      2.27 o
  -9   4  18        1.04        1.66      1.44 o
  -8   4  18       12.55       12.00      2.25 o
  -7   4  18       31.94       29.82      1.70 o
  -6   4  18        0.02        0.18      0.75 o
  -5   4  18        0.39        0.35      0.64 o
  -4   4  18       18.98       20.93      1.68 o
  -3   4  18       67.93       77.83      2.40 o
  -2   4  18        0.53        0.05      0.75 o
  -1   4  18       12.38        9.59      1.17 o
   0   4  18      218.50      223.35      4.57 o
   1   4  18        5.06        2.87      0.91 o
   2   4  18       21.52       24.64      3.00 o
   3   4  18        7.62        9.52      1.27 o
   4   4  18        0.01       -0.44      1.17 o
   5   4  18      120.90      122.14      4.85 o
   6   4  18       93.57       89.82      5.78 o
   7   4  18        6.75        5.90      2.55 o
  -7   5  18        0.79        0.32      1.70 o
  -6   5  18       10.43        5.90      1.62 o
  -5   5  18        1.60        2.78      1.35 o
  -4   5  18        5.32        4.62      1.24 o
  -3   5  18       27.38       29.49      2.46 o
  -2   5  18        0.02        0.30      1.19 o
  -1   5  18        9.46        8.34      1.58 o
   0   5  18       30.98       38.68      2.05 o
   1   5  18       31.87       30.26      1.85 o
   2   5  18        7.68        5.17      1.16 o
   3   5  18       22.89       21.59      1.95 o
   4   5  18        4.10        5.82      1.95 o
   5   5  18        0.05        1.16      1.53 o
  -4   6  18        0.08        2.32      1.78 o
  -3   6  18        0.35        0.28      1.59 o
  -2   6  18       35.76       45.61      3.88 o
  -1   6  18       34.82       33.70      2.77 o
   0   6  18        1.30        2.01      1.40 o
   1   6  18        5.40        5.46      4.40 o
   2   6  18        0.27        1.50      2.32 o
   3   6  18       17.81       17.53      3.79 o
 -11   1  19        0.00        0.59      1.34 o
 -10   1  19        5.30        5.67      1.21 o
  -9   1  19        8.28        7.47      1.09 o
  -8   1  19        2.25       -0.17      0.69 o
  -7   1  19       31.03       32.24      1.55 o
  -6   1  19       18.32       23.02      1.31 o
  -5   1  19       11.45       12.48      0.92 o
  -4   1  19       43.65       43.05      1.69 o
  -3   1  19       58.15       58.31      1.95 o
  -2   1  19       61.04       58.45      1.78 o
  -1   1  19      215.07      211.27      3.62 o
   0   1  19      259.52      251.98      4.05 o
   1   1  19       64.54       65.24      1.82 o
   2   1  19       38.24       35.59      1.47 o
   3   1  19        5.61        6.00      0.95 o
   4   1  19        9.48        6.70      0.88 o
   5   1  19      193.77      194.45      5.33 o
   6   1  19       14.97       14.41      1.32 o
   7   1  19        7.37        7.44      0.85 o
   8   1  19        1.22        3.74      1.76 o
   9   1  19        5.10        4.94      1.91 o
 -10   2  19        0.11       -1.26      1.26 o
  -9   2  19        0.94        1.50      1.11 o
  -8   2  19       22.88       29.35      2.97 o
  -7   2  19       23.53       27.12      1.42 o
  -6   2  19        8.41        7.92      0.91 o
  -5   2  19       28.89       27.29      1.48 o
  -4   2  19       46.57       47.53      1.66 o
  -3   2  19        6.50        6.37      0.82 o
  -2   2  19       59.97       55.39      1.69 o
  -1   2  19      169.74      161.46      3.03 o
   0   2  19      100.48      102.46      2.27 o
   1   2  19        3.83        3.72      0.63 o
   2   2  19       46.71       46.77      1.72 o
   3   2  19      159.28      151.90      3.53 o
   4   2  19       23.08       24.75      1.95 o
   5   2  19        2.84        2.17      1.08 o
   6   2  19      242.57      261.59     10.26 o
   7   2  19       78.35       66.69      4.94 o
   8   2  19       27.48       35.33      4.17 o
   9   2  19        3.45        1.74      1.98 o
  -9   3  19        8.55        8.43      1.12 o
  -8   3  19        0.38        2.00      0.88 o
  -7   3  19       43.80       40.59      1.85 o
  -6   3  19        0.02       -0.61      0.76 o
  -5   3  19       28.92       32.31      1.86 o
  -4   3  19        0.08       -0.54      0.73 o
  -3   3  19       15.46       12.91      1.25 o
  -2   3  19      109.98      112.34      2.99 o
  -1   3  19        3.39        4.01      0.92 o
   0   3  19        7.26       10.51      1.60 o
   1   3  19       58.72       59.23      2.54 o
   2   3  19        1.32        2.10      1.03 o
   3   3  19      364.21      391.12      7.71 o
   4   3  19       87.09       90.72      3.30 o
   5   3  19       10.05        9.59      1.53 o
   6   3  19       21.71       20.31      2.59 o
   7   3  19        9.46       10.94      2.37 o
   8   3  19       64.18       78.15      4.22 o
  -8   4  19        4.29        3.20      1.18 o
  -7   4  19       22.22       24.45      1.58 o
  -6   4  19        4.23        3.85      0.90 o
  -5   4  19        5.60        6.86      0.92 o
  -4   4  19        0.64        0.63      0.72 o
  -3   4  19        0.60        1.61      0.77 o
  -2   4  19       26.42       26.64      1.70 o
  -1   4  19       53.26       53.08      2.29 o
   0   4  19       32.86       31.47      2.00 o
   1   4  19        0.24       -0.06      0.82 o
   2   4  19        1.03        1.59      1.03 o
   3   4  19        7.21        8.06      1.51 o
   4   4  19        9.91       12.12      2.04 o
   5   4  19       56.56       65.05      3.77 o
   6   4  19       10.52       12.10      2.85 o
   7   4  19        0.64        2.41      2.12 o
  -7   5  19        7.82        6.50      2.12 o
  -6   5  19       13.36       12.64      2.34 o
  -5   5  19        0.04       -0.37      1.25 o
  -4   5  19       50.66       52.93      2.85 o
  -3   5  19        0.05        0.44      1.19 o
  -2   5  19       28.29       28.32      3.89 o
  -1   5  19       44.62       45.63      1.87 o
   0   5  19        1.89        0.20      0.83 o
   1   5  19        4.65        8.07      1.22 o
   2   5  19        1.61        1.85      1.02 o
   3   5  19       59.68       70.06      3.65 o
   4   5  19      133.93      136.80      5.28 o
   5   5  19        0.79       -0.41      1.32 o
  -3   6  19        3.01        5.33      1.97 o
  -2   6  19       29.97       24.55      4.54 o
  -1   6  19       14.09       14.35      3.85 o
   0   6  19       31.42       34.54      8.52 o
   1   6  19       16.41       20.21      3.42 o
 -10   0  20       17.42       15.44      3.18 o
  -9   0  20       30.21       32.77      4.07 o
  -8   0  20        0.31        0.58      1.03 o
  -7   0  20       43.32       48.38      2.57 o
  -6   0  20        1.66        0.71      0.92 o
  -5   0  20       47.95       47.47      2.23 o
  -4   0  20       62.94       65.10      3.69 o
  -3   0  20        9.96       10.30      1.40 o
  -2   0  20       64.06       58.18      3.06 o
  -1   0  20       60.52       61.99      2.40 o
   0   0  20        4.34        4.78      1.16 o
   1   0  20        0.38       -0.53      0.75 o
   2   0  20        0.72        0.06      0.82 o
   3   0  20      720.11      706.75     14.03 o
   4   0  20       95.91      103.10      3.71 o
   5   0  20       63.16       62.38      3.75 o
   6   0  20       56.20       51.28      3.43 o
   7   0  20       75.54       69.37      3.94 o
   8   0  20       80.36       77.20      4.06 o
   9   0  20       25.91       26.67      2.60 o
 -10   1  20        3.62        4.10      1.19 o
  -9   1  20       39.09       37.62      1.97 o
  -8   1  20        2.15        1.05      0.77 o
  -7   1  20        0.48        0.40      0.69 o
  -6   1  20       14.91       13.41      1.19 o
  -5   1  20       12.89       12.62      1.16 o
  -4   1  20       51.71       46.93      1.84 o
  -3   1  20      306.68      305.23      4.81 o
  -2   1  20        3.49        4.63      0.77 o
  -1   1  20      194.50      196.49      3.54 o
   0   1  20        6.91        7.82      0.88 o
   1   1  20        3.97        5.76      0.80 o
   2   1  20      121.50      126.68      2.79 o
   3   1  20       73.02       66.78      2.05 o
   4   1  20       90.96       92.82      2.74 o
   5   1  20      102.75      109.22      3.41 o
   6   1  20        3.24        3.99      0.91 o
   7   1  20       15.65       15.03      2.58 o
   8   1  20       64.03       70.77      4.66 o
 -10   2  20        0.00        0.14      1.59 o
  -9   2  20       11.44       11.91      1.66 o
  -8   2  20        6.58        6.16      1.19 o
  -7   2  20        6.91        8.28      1.03 o
  -6   2  20       38.78       40.34      1.85 o
  -5   2  20      181.84      192.36      3.67 o
  -4   2  20       12.15       13.12      1.11 o
  -3   2  20        4.84        6.38      0.95 o
  -2   2  20        5.51        4.00      0.83 o
  -1   2  20        4.51        5.09      0.75 o
   0   2  20       12.07       12.31      1.03 o
   1   2  20        6.73        3.89      0.69 o
   2   2  20      125.68      121.07      3.18 o
   3   2  20        3.53        2.41      1.13 o
   4   2  20       12.78       14.76      1.64 o
   5   2  20       33.41       35.21      2.37 o
   6   2  20        3.88        5.75      2.11 o
   7   2  20        0.95        4.91      2.01 o
   8   2  20       12.21       11.84      2.68 o
  -9   3  20        0.12        0.47      0.98 o
  -8   3  20       28.94       24.80      1.71 o
  -7   3  20        0.09        0.71      0.84 o
  -6   3  20       14.69       14.29      1.40 o
  -5   3  20        0.29        1.12      0.83 o
  -4   3  20       13.43       14.79      1.48 o
  -3   3  20        8.22        8.11      1.13 o
  -2   3  20       16.66       17.68      1.33 o
  -1   3  20        3.41        2.08      1.00 o
   0   3  20        5.87        3.37      1.56 o
   1   3  20       62.92       61.21      2.68 o
   2   3  20        0.94       -0.32      1.16 o
   3   3  20        8.72       11.06      1.54 o
   4   3  20       16.72       20.36      1.95 o
   5   3  20       51.54       48.85      3.02 o
   6   3  20        1.76        0.72      1.48 o
   7   3  20        0.15       -0.82      1.38 o
  -8   4  20        0.86        1.78      1.15 o
  -7   4  20       59.58       69.09      2.32 o
  -6   4  20        0.67        1.58      1.19 o
  -5   4  20        0.49        0.22      0.76 o
  -4   4  20       45.47       46.29      2.19 o
  -3   4  20       12.46       15.09      2.08 o
  -2   4  20       36.63       38.19      2.69 o
  -1   4  20        0.67        0.13      1.19 o
   0   4  20        9.09        5.71      1.15 o
   1   4  20        8.98        9.48      1.44 o
   2   4  20      140.69      134.02      4.07 o
   3   4  20      149.08      147.53      5.26 o
   4   4  20        0.67        1.23      2.14 o
   5   4  20        1.00        0.11      1.49 o
   6   4  20       35.08       43.11      4.78 o
  -6   5  20        7.20        5.69      2.11 o
  -5   5  20        4.73        3.14      1.85 o
  -4   5  20        4.85        4.07      1.72 o
  -3   5  20        9.78       10.17      1.81 o
  -2   5  20       25.27       30.57      2.56 o
  -1   5  20        9.77        7.26      1.06 o
   0   5  20        0.05        0.13      0.87 o
   1   5  20        0.87        0.00      0.92 o
   2   5  20       34.30       37.78      2.48 o
   3   5  20       33.98       36.40      4.22 o
   4   5  20       24.12       22.51      3.70 o
  -1   6  20       15.98       18.52      3.82 o
 -10   1  21        3.29        4.09      1.32 o
  -9   1  21        8.50       10.07      1.63 o
  -8   1  21       13.94       12.27      1.25 o
  -7   1  21        0.40       -0.73      0.73 o
  -6   1  21       50.31       49.86      2.28 o
  -5   1  21      151.45      158.55      3.88 o
  -4   1  21        4.58        4.48      0.84 o
  -3   1  21      329.83      329.56      5.15 o
  -2   1  21      124.83      120.90      2.70 o
  -1   1  21       41.33       41.53      2.02 o
   0   1  21      270.28      269.31      4.40 o
   1   1  21       20.75       23.65      2.29 o
   2   1  21        2.90        1.77      0.66 o
   3   1  21       22.42       19.82      1.59 o
   4   1  21        7.37        5.78      0.88 o
   5   1  21        6.99        5.99      1.09 o
   6   1  21        2.85        4.22      1.37 o
   7   1  21       41.28       40.05      3.86 o
   8   1  21       64.12       61.64      4.30 o
  -9   2  21        6.24        8.05      1.49 o
  -8   2  21        9.93        8.03      1.30 o
  -7   2  21        0.77        1.29      0.82 o
  -6   2  21       50.71       50.14      2.18 o
  -5   2  21       32.44       30.09      1.83 o
  -4   2  21        8.52        6.65      1.03 o
  -3   2  21       50.26       51.56      3.31 o
  -2   2  21       14.86       12.81      1.19 o
  -1   2  21        3.19        1.71      0.89 o
   0   2  21      207.83      196.75      5.53 o
   1   2  21       29.22       35.38      1.45 o
   2   2  21      102.57       95.38      2.06 o
   3   2  21      176.30      190.00      4.19 o
   4   2  21       70.80       72.05      5.50 o
   5   2  21       67.07       69.91      3.69 o
   6   2  21       14.75       28.76      3.67 o
   7   2  21        9.10       11.38      2.68 o
   8   2  21       28.53       29.94      3.84 o
  -9   3  21        2.63        3.47      1.21 o
  -8   3  21       16.18       15.94      1.67 o
  -7   3  21        7.83        5.90      1.31 o
  -6   3  21        4.65        4.87      1.28 o
  -5   3  21       53.66       51.97      2.25 o
  -4   3  21       25.39       28.51      1.81 o
  -3   3  21        5.19        7.65      1.58 o
  -2   3  21        2.02        4.20      1.18 o
  -1   3  21        0.88        0.33      0.95 o
   0   3  21      192.26      193.63      4.95 o
   1   3  21      117.42      108.86      5.11 o
   2   3  21       12.20       11.53      1.57 o
   3   3  21        3.70        3.03      1.17 o
   4   3  21       35.72       40.97      3.25 o
   5   3  21       25.01       28.23      2.32 o
   6   3  21       15.36       13.68      2.22 o
   7   3  21       23.78       28.82      2.96 o
  -7   4  21        9.32        7.46      1.22 o
  -6   4  21        4.62        5.91      0.99 o
  -5   4  21        8.51        9.11      1.78 o
  -4   4  21       37.41       36.45      2.61 o
  -3   4  21       28.15       22.62      2.82 o
  -2   4  21        0.79        0.97      0.92 o
  -1   4  21       13.84       11.71      1.55 o
   0   4  21        2.72        2.55      1.17 o
   1   4  21       28.57       31.45      2.30 o
   2   4  21       14.90       16.68      2.82 o
   3   4  21       12.50       13.80      2.17 o
   4   4  21        8.38        5.69      1.76 o
   5   4  21       16.41       15.82      4.50 o
   6   4  21        9.84       11.19      2.89 o
  -5   5  21       15.39       14.08      2.84 o
  -4   5  21        0.35        0.88      1.26 o
  -3   5  21        0.47        1.89      1.20 o
  -2   5  21       31.72       28.39      2.57 o
  -1   5  21        4.86        2.74      0.96 o
   0   5  21        0.14        1.43      1.02 o
   1   5  21        5.61        5.28      1.35 o
   2   5  21       17.83       13.31      2.14 o
   3   5  21        2.81        0.99      1.53 o
 -10   0  22        0.00        0.92      2.09 o
  -9   0  22        3.34        0.86      2.09 o
  -8   0  22       15.26       13.00      2.36 o
  -7   0  22       17.83       17.43      1.80 o
  -6   0  22       14.07       17.76      1.82 o
  -5   0  22      126.11      138.08      4.02 o
  -4   0  22       22.37       20.65      1.82 o
  -3   0  22       29.24       27.35      1.99 o
  -2   0  22      277.58      278.14      9.85 o
  -1   0  22       57.09       55.60      3.43 o
   0   0  22       44.98       44.29      3.74 o
   1   0  22       37.48       37.96      2.47 o
   2   0  22        4.91        6.01      1.30 o
   3   0  22        4.99        5.99      1.73 o
   4   0  22       30.60       27.58      2.68 o
   5   0  22      202.71      198.54      7.54 o
   6   0  22       46.81       45.50      3.33 o
   7   0  22       48.99       48.52      3.37 o
   8   0  22       13.69       13.69      2.15 o
 -10   1  22        0.35        1.17      1.53 o
  -9   1  22        1.01        1.02      1.02 o
  -8   1  22        0.01       -0.35      0.80 o
  -7   1  22        1.76        2.36      0.90 o
  -6   1  22       85.95       88.39      2.82 o
  -5   1  22        6.98       10.37      1.10 o
  -4   1  22        7.07        4.51      0.86 o
  -3   1  22        4.51        4.20      0.84 o
  -2   1  22        1.42        1.47      0.71 o
  -1   1  22       13.39       13.83      1.65 o
   0   1  22      218.13      224.28      3.97 o
   1   1  22       41.40       37.61      1.64 o
   2   1  22        1.47        3.15      0.82 o
   3   1  22        9.07        8.38      1.00 o
   4   1  22      119.57      114.99      3.17 o
   5   1  22       79.29       84.27      2.94 o
   6   1  22        1.32        0.95      0.73 o
   7   1  22        2.74        1.80      1.63 o
  -9   2  22        7.68        9.36      1.87 o
  -8   2  22        3.09        2.32      1.22 o
  -7   2  22        0.24       -0.81      0.81 o
  -6   2  22       19.95       19.54      1.56 o
  -5   2  22       34.17       32.90      1.91 o
  -4   2  22       29.18       24.79      1.66 o
  -3   2  22       88.76       84.91      2.59 o
  -2   2  22       13.42        9.19      1.10 o
  -1   2  22        9.28        8.59      0.95 o
   0   2  22        7.20        7.04      1.22 o
   1   2  22       75.93       76.28      2.00 o
   2   2  22       34.34       30.09      1.37 o
   3   2  22       86.24       92.51      6.55 o
   4   2  22        1.36        1.18      1.09 o
   5   2  22       25.22       24.33      3.51 o
   6   2  22        0.15        3.30      1.98 o
   7   2  22       14.34       10.91      2.66 o
  -8   3  22        8.66       11.57      1.58 o
  -7   3  22        0.21        0.37      1.41 o
  -6   3  22        0.12       -1.01      1.01 o
  -5   3  22        0.06       -0.64      1.43 o
  -4   3  22       10.08        7.02      1.38 o
  -3   3  22        0.65        0.08      0.94 o
  -2   3  22       45.98       45.96      3.58 o
  -1   3  22        4.99        3.93      1.80 o
   0   3  22        1.10       -0.61      0.97 o
   1   3  22        4.27        7.40      1.42 o
   2   3  22        0.07       -0.48      1.00 o
   3   3  22       34.87       28.55      2.30 o
   4   3  22       20.29       22.16      2.08 o
   5   3  22        4.00        0.39      1.51 o
   6   3  22       74.04       79.84      4.24 o
  -7   4  22        2.29        2.56      1.28 o
  -6   4  22        7.07        5.11      2.46 o
  -5   4  22       10.70       11.60      2.07 o
  -4   4  22        1.69        2.32      1.10 o
  -3   4  22       15.94       17.30      1.76 o
  -2   4  22       18.52       21.99      1.96 o
  -1   4  22       89.02       90.96      3.36 o
   0   4  22       31.54       31.08      2.33 o
   1   4  22        4.87        6.98      1.45 o
   2   4  22        3.96        4.02      2.86 o
   3   4  22       41.98       47.19      3.47 o
   4   4  22       17.84       22.16      2.64 o
   5   4  22        0.04       -0.96      3.43 o
  -4   5  22        6.70        9.51      3.27 o
  -3   5  22        5.62        4.79      1.38 o
  -2   5  22        4.68        6.45      2.37 o
  -1   5  22        1.63       -0.30      0.96 o
   0   5  22       10.28       10.60      1.54 o
   1   5  22       20.09       21.79      2.02 o
   2   5  22        0.27       -0.37      1.12 o
  -9   1  23        5.84        3.58      1.18 o
  -8   1  23        1.60        1.31      0.92 o
  -7   1  23       14.92       16.42      1.58 o
  -6   1  23       46.17       45.17      2.27 o
  -5   1  23        2.48        3.13      0.89 o
  -4   1  23        4.93        3.75      0.86 o
  -3   1  23       24.15       24.17      1.47 o
  -2   1  23       38.09       41.12      1.81 o
  -1   1  23       50.88       50.02      1.89 o
   0   1  23       63.28       62.50      1.99 o
   1   1  23      179.50      173.24      3.77 o
   2   1  23        0.01        0.32      0.83 o
   3   1  23       47.66       48.27      1.91 o
   4   1  23       10.48       11.67      1.26 o
   5   1  23       61.58       54.39      2.35 o
   6   1  23       51.49       50.40      4.02 o
   7   1  23        3.25        2.19      1.68 o
  -9   2  23        0.01        0.54      2.49 o
  -8   2  23        3.40        2.35      1.28 o
  -7   2  23        4.11        3.75      1.36 o
  -6   2  23        4.04        1.92      1.26 o
  -5   2  23        1.72        0.60      0.85 o
  -4   2  23       32.10       28.74      2.34 o
  -3   2  23       12.65       12.94      1.30 o
  -2   2  23       57.63       57.67      2.19 o
  -1   2  23       15.32       16.73      1.22 o
   0   2  23      127.42      126.48      3.61 o
   1   2  23       46.56       45.39      1.68 o
   2   2  23        0.40        0.30      0.88 o
   3   2  23        7.33        3.78      1.08 o
   4   2  23        5.75        8.87      1.58 o
   5   2  23        6.96        4.64      2.25 o
   6   2  23       61.65       65.90      5.03 o
  -8   3  23        1.07        2.27      1.36 o
  -7   3  23       11.46        8.74      1.49 o
  -6   3  23        0.01        0.00      1.05 o
  -5   3  23        0.22       -0.30      1.04 o
  -4   3  23        4.53        3.14      1.71 o
  -3   3  23       31.47       26.82      2.16 o
  -2   3  23       42.85       43.45      3.14 o
  -1   3  23       10.46        8.80      1.52 o
   0   3  23        5.99        5.46      1.32 o
   1   3  23       23.20       28.38      2.56 o
   2   3  23       36.78       41.93      2.71 o
   3   3  23        9.87       13.88      4.31 o
   4   3  23       71.23       80.53      4.36 o
   5   3  23        6.77        3.49      1.65 o
   6   3  23        0.00       -1.09      1.39 o
  -6   4  23        4.28        1.45      1.78 o
  -5   4  23       10.82       13.04      3.07 o
  -4   4  23       13.06       12.42      1.61 o
  -3   4  23        5.76        5.14      1.31 o
  -2   4  23       25.17       28.16      2.22 o
  -1   4  23        9.58        6.46      1.45 o
   0   4  23       39.55       45.11      2.80 o
   1   4  23       84.73       95.21      3.61 o
   2   4  23        0.01        0.96      1.22 o
   3   4  23       56.47       63.26      3.87 o
   4   4  23        1.09        0.51      1.56 o
  -1   5  23        2.29        1.40      1.61 o
   0   5  23        2.16        2.16      2.39 o
  -9   0  24        0.30       -1.94      1.94 o
  -8   0  24        0.09        0.51      1.15 o
  -7   0  24       22.77       20.06      2.23 o
  -6   0  24       14.25       14.20      1.71 o
  -5   0  24      155.81      152.37      4.75 o
  -4   0  24        0.01       -0.21      0.96 o
  -3   0  24       25.27       24.79      2.02 o
  -2   0  24        0.37       -0.91      0.97 o
  -1   0  24        4.75        4.77      1.38 o
   0   0  24       18.37       14.12      2.24 o
   1   0  24       26.58       27.62      2.51 o
   2   0  24      207.90      202.76      5.96 o
   3   0  24       11.47        8.58      1.57 o
   4   0  24       25.36       27.51      3.03 o
   5   0  24       41.26       39.01      3.20 o
   6   0  24       88.40       90.80      4.74 o
   7   0  24       33.18       29.76      2.91 o
  -8   1  24        9.87       11.32      1.49 o
  -7   1  24        0.32       -0.55      0.93 o
  -6   1  24        8.58        6.37      1.63 o
  -5   1  24        0.34       -0.44      0.72 o
  -4   1  24        3.72        2.61      0.85 o
  -3   1  24       38.83       37.78      1.85 o
  -2   1  24        1.24        1.59      0.75 o
  -1   1  24        6.88        7.58      0.97 o
   0   1  24       22.29       21.11      1.40 o
   1   1  24       31.83       27.92      1.70 o
   2   1  24       12.11       11.96      1.20 o
   3   1  24       34.71       36.91      1.87 o
   4   1  24       20.14       23.72      1.67 o
   5   1  24       37.16       40.03      2.99 o
   6   1  24        2.38        2.13      1.74 o
  -8   2  24        2.32        1.47      1.28 o
  -7   2  24       13.29        9.03      1.32 o
  -6   2  24        0.31       -0.04      0.88 o
  -5   2  24        2.11        1.33      0.94 o
  -4   2  24       19.14       18.18      1.53 o
  -3   2  24        1.13        0.20      0.78 o
  -2   2  24        8.65        8.89      1.16 o
  -1   2  24        2.13        1.32      0.73 o
   0   2  24       76.73       79.27      2.20 o
   1   2  24       11.46       12.28      1.57 o
   2   2  24       63.78       64.60      2.62 o
   3   2  24       13.46       13.23      1.51 o
   4   2  24        0.23       -0.14      1.12 o
   5   2  24        1.86       -0.72      1.70 o
   6   2  24       45.34       43.10      4.59 o
  -7   3  24        0.71       -0.68      1.17 o
  -6   3  24        0.02       -0.08      1.13 o
  -5   3  24       26.23       31.96      2.42 o
  -4   3  24        3.57        5.03      1.90 o
  -3   3  24        0.72        0.70      1.14 o
  -2   3  24        1.79        3.03      1.24 o
  -1   3  24        1.21       -0.15      1.09 o
   0   3  24       11.51       10.94      1.65 o
   1   3  24       39.17       35.57      2.58 o
   2   3  24        2.89        1.35      1.27 o
   3   3  24       30.20       30.67      3.07 o
   4   3  24       74.96       81.31      3.51 o
   5   3  24        8.22        8.19      1.97 o
  -5   4  24        4.15        2.49      2.29 o
  -4   4  24        1.93        2.83      1.24 o
  -3   4  24       15.03       14.98      1.79 o
  -2   4  24        0.78        1.04      1.20 o
  -1   4  24        0.02       -0.77      1.10 o
   0   4  24        0.50       -0.04      1.21 o
   1   4  24       36.32       37.50      2.68 o
   2   4  24        6.83        5.39      1.51 o
   3   4  24        0.01       -2.40      2.40 o
  -8   1  25        0.06        1.34      1.08 o
  -7   1  25       76.76       78.60      3.45 o
  -6   1  25        0.42       -0.04      0.92 o
  -5   1  25       33.99       28.02      1.71 o
  -4   1  25       14.95       13.95      1.35 o
  -3   1  25        5.93        5.92      1.00 o
  -2   1  25        0.89        0.04      0.70 o
  -1   1  25        6.18        6.76      0.96 o
   0   1  25        0.03        1.10      0.95 o
   1   1  25       59.43       52.72      2.20 o
   2   1  25       23.26       21.85      2.48 o
   3   1  25       36.27       36.55      1.84 o
   4   1  25        2.55        1.93      1.01 o
   5   1  25       43.33       45.98      6.49 o
  -7   2  25       10.78       12.89      1.89 o
  -6   2  25        6.75        7.87      1.24 o
  -5   2  25       60.74       56.50      2.44 o
  -4   2  25        3.56        5.08      1.25 o
  -3   2  25        0.45        0.01      0.83 o
  -2   2  25       75.83       68.33      2.41 o
  -1   2  25       20.06       16.98      1.30 o
   0   2  25       38.59       36.86      1.67 o
   1   2  25        0.14       -0.60      0.60 o
   2   2  25        1.82        2.72      1.33 o
   3   2  25      164.51      178.81      6.16 o
   4   2  25       15.50       16.46      2.34 o
   5   2  25        0.03        0.36      1.71 o
  -6   3  25        0.55       -0.60      1.18 o
  -5   3  25       10.34        6.74      1.52 o
  -4   3  25        0.20       -1.08      1.08 o
  -3   3  25        0.00        1.46      1.63 o
  -2   3  25        0.08        0.38      1.16 o
  -1   3  25       32.43       29.30      2.43 o
   0   3  25       18.56       15.49      3.73 o
   1   3  25       51.05       49.93      3.08 o
   2   3  25        1.06        1.40      1.28 o
   3   3  25        0.19        0.16      1.22 o
   4   3  25       14.13       13.00      1.94 o
  -3   4  25       13.73        7.04      1.55 o
  -2   4  25        7.41        7.75      1.58 o
  -1   4  25        0.01       -1.11      1.11 o
   0   4  25        1.97        1.19      1.31 o
   1   4  25       16.37       15.15      2.55 o
  -7   0  26        1.54        2.85      1.39 o
  -6   0  26        1.38        0.69      1.28 o
  -5   0  26        4.07        5.15      1.41 o
  -4   0  26        1.55        1.46      1.68 o
  -3   0  26       48.28       49.17      3.20 o
  -2   0  26       50.30       52.59      3.30 o
  -1   0  26        5.67        5.75      1.50 o
   0   0  26        2.14        0.91      1.16 o
   1   0  26        2.62        4.12      1.39 o
   2   0  26       20.28       20.63      2.25 o
   3   0  26       95.28      105.31      4.23 o
   4   0  26        3.91        3.50      1.75 o
   5   0  26       16.67       18.60      2.62 o
  -7   1  26        3.60        3.92      1.21 o
  -6   1  26        2.52       -0.03      1.20 o
  -5   1  26        1.76        1.04      0.84 o
  -4   1  26        8.18        7.41      1.10 o
  -3   1  26        0.75        2.47      0.84 o
  -2   1  26        0.19       -0.47      0.74 o
  -1   1  26        7.16        5.90      1.10 o
   0   1  26       11.36       11.01      1.46 o
   1   1  26       11.66       15.13      1.39 o
   2   1  26       32.88       33.85      3.33 o
   3   1  26        0.90        0.99      0.87 o
   4   1  26        0.49       -0.39      0.83 o
  -6   2  26        4.90        4.15      1.16 o
  -5   2  26        3.45        2.31      1.08 o
  -4   2  26        0.56        0.59      0.91 o
  -3   2  26        4.04        4.85      1.11 o
  -2   2  26        2.18        2.46      0.98 o
  -1   2  26       83.18       80.31      2.34 o
   0   2  26        0.18        0.24      0.71 o
   1   2  26       98.17      102.26      3.32 o
   2   2  26        6.05        8.56      1.41 o
   3   2  26       13.98       15.15      1.91 o
   4   2  26       33.37       41.36      3.38 o
  -5   3  26        0.00       -2.07      2.07 o
  -4   3  26        0.01        0.67      1.18 o
  -3   3  26        9.05        7.19      1.55 o
  -2   3  26       53.58       58.69      3.19 o
  -1   3  26       29.62       29.10      2.46 o
   0   3  26        1.89       -0.69      1.16 o
   1   3  26       12.04       13.33      1.92 o
   2   3  26        9.67        9.09      1.74 o
   3   3  26        1.44       -0.43      1.19 o
  -6   1  27        0.22       -0.96      0.96 o
  -5   1  27        7.63        8.61      1.19 o
  -4   1  27       23.60       22.89      1.62 o
  -3   1  27        0.12       -0.72      0.80 o
  -2   1  27        3.90        2.49      0.88 o
  -1   1  27       43.71       44.70      2.04 o
   0   1  27       16.16       15.49      1.61 o
   1   1  27       22.92       26.42      2.60 o
   2   1  27        0.06       -0.11      0.79 o
   3   1  27        4.03        4.70      1.09 o
   4   1  27       29.87       29.13      2.26 o
  -5   2  27        0.99        0.89      0.99 o
  -4   2  27       12.74       12.60      1.44 o
  -3   2  27        2.12        1.12      0.97 o
  -2   2  27       41.00       40.39      2.10 o
  -1   2  27        1.22        1.99      0.91 o
   0   2  27        0.07        0.82      0.75 o
   1   2  27        2.70        1.41      1.13 o
   2   2  27       24.69       27.72      2.11 o
   3   2  27        5.12        4.22      1.75 o
  -2   3  27        6.37        4.34      1.55 o
  -1   3  27        4.03        5.07      1.55 o
   0   3  27        0.00       -1.06      1.23 o
   1   3  27       37.38       42.06      3.25 o
  -5   0  28       11.65       13.26      2.85 o
  -4   0  28        2.55        2.61      1.48 o
  -3   0  28        4.06        1.73      1.39 o
  -2   0  28        6.31        3.96      1.49 o
  -1   0  28       11.05        6.59      1.66 o
   0   0  28       11.52       13.58      2.07 o
   1   0  28        1.37        1.37      1.34 o
   2   0  28       42.83       33.07      2.87 o
   3   0  28      100.20      115.36      7.30 o
  -5   1  28        0.95        0.24      1.20 o
  -4   1  28        0.65       -0.28      0.87 o
  -3   1  28        1.23        0.68      0.85 o
  -2   1  28        8.82        9.91      1.21 o
  -1   1  28        0.90       -0.85      0.85 o
   0   1  28       37.69       34.76      2.05 o
   1   1  28        1.76        2.63      0.97 o
   2   1  28        8.37        9.40      1.25 o
  -4   2  28        0.26        0.02      2.15 o
  -3   2  28       12.77       11.74      1.42 o
  -2   2  28       28.03       26.36      1.84 o
  -1   2  28        8.76        6.32      1.05 o
   0   2  28        7.27        8.17      1.01 o
   1   2  28        3.86        7.33      1.41 o
  -3   1  29        2.55        2.88      2.81 o
  -2   1  29        1.84        3.01      1.35 o
  -1   1  29        0.94        1.74      0.98 o
   0   1  29        1.90        1.55      1.01 o
   1   1  29       56.56       70.48      4.80 o
 
